# Supplementary material for: Transcriptomic analysis and mutational status of IDH1 in paired primary-recurrent intrahepatic cholangiocarcinoma
Source: BMC Genomics. 2018 Jun 5;19:440. doi: 10.1186/s12864-018-4829-0 (PMC5989353; doi:10.1186/s12864-018-4829-0)
Supplement: Supplementary file 3 — Table S2. List of significant deregulated genes in RECs versus PRs. (XLSX 39 kb) [file 12864_2018_4829_MOESM3_ESM.xlsx]

## Sheet: Sheet1
Additional table 2
ProbeID	Symbol	logFC	AveExpr	t	P.Value	adj.P.Val	B
3710685	CARD9	2.54201	8.34949	7.14681	8.28e-07	0.00413854	5.89233
4900332	FOXJ2	2.28864	9.64026	5.7886	1.38e-05	0.00489738	3.31
4220612	FANCG	2.2085	9.35525	5.15624	5.51e-05	0.00699267	2.01864
2140528	GPR172A	2.18912	8.3907	6.27037	4.94e-06	0.00454495	4.25798
10594	PECI	2.13273	9.12532	4.89825	9.82e-05	0.00793701	1.47891
110075	TRAK2	2.09268	8.74846	6.21904	5.5e-06	0.00454495	4.15858
7100072	PFKM	2.09073	8.72021	6.65712	2.22e-06	0.00454495	4.99395
1850156	CLDN23	2.08909	9.95513	4.87303	0.000103915	0.00811115	1.42582
110561	NDST2	2.08877	8.52727	5.76252	1.46e-05	0.00489738	3.25775
4920273	PIK4CA	2.07693	8.46662	6.26451	5e-06	0.00454495	4.24665
430181	SEMA3B	2.0697	8.89719	6.15026	6.36e-06	0.00454495	4.02479
10278	UBLCP1	2.06214	8.92746	6.29207	4.72e-06	0.00454495	4.29987
5570110	TRIOBP	2.03469	9.43045	5.97569	9.22e-06	0.00489015	3.68209
380703	YIPF5	2.01371	8.42959	5.73851	1.53e-05	0.00496225	3.20956
7320328	NSFL1C	1.98956	8.45037	5.36163	3.5e-05	0.00587557	2.44337
6180048	NEDD9	1.9862	8.92683	5.57665	2.18e-05	0.00525598	2.88271
4230204	PLEKHA5	1.96794	8.63109	5.68872	1.71e-05	0.00502732	3.10939
7150240	TRIM2	1.96083	8.03978	5.79023	1.37e-05	0.00489738	3.31328
4780398	NXT1	1.94335	9.458	5.88543	1.12e-05	0.00489738	3.5032
2640408	DENND5A	1.94276	8.54152	4.75228	0.000136454	0.00934275	1.1709
1500010	CDC20	1.93307	9.26139	6.70774	2e-06	0.00454495	5.08859
2940646	REPIN1	1.9286	9.76756	5.82157	1.28e-05	0.00489738	3.37594
110161	EFR3A	1.91864	9.59253	5.4402	2.94e-05	0.00559182	2.60457
830369	UBE2Q2	1.90564	9.25943	4.82273	0.000116386	0.00849491	1.31977
2370348	SYDE1	1.89527	7.41052	7.77482	2.45e-07	0.00413854	6.9886
1010176	GDPD5	1.88367	8.4099	5.58822	2.13e-05	0.00525149	2.9062
5960762	PCDH18	1.88271	9.32898	5.19475	5.06e-05	0.00699267	2.09862
4040672	DDX47	1.87749	10.154	6.06507	7.62e-06	0.00489015	3.85811
1510296	ASNS	1.87738	9.62269	5.77971	1.4e-05	0.00489738	3.2922
3460307	TMEM50B	1.87682	8.74931	5.44997	2.88e-05	0.00558894	2.62455
2680475	ATL1	1.8748	7.6283	4.84976	0.000109507	0.00830726	1.37678
6590053	ARD1A	1.8725	10.5957	6.27095	4.94e-06	0.00454495	4.25909
4010367	SLC22A17	1.86113	8.66306	6.09331	7.18e-06	0.00489015	3.91348
6980100	VARS	1.85796	9.67395	5.59217	2.11e-05	0.00525149	2.9142
6370202	RBBP4	1.84308	8.66445	5.77736	1.41e-05	0.00489738	3.2875
1240309	FOXRED1	1.83852	9.80058	5.34684	3.61e-05	0.00600324	2.41294
3360398	ANGPT2	1.83708	8.11088	5.46772	2.77e-05	0.00557162	2.66086
3870670	CRSP9	1.83405	9.48969	5.62402	1.97e-05	0.00520367	2.97873
5700259	FOXJ3	1.82498	9.27128	5.93244	1.01e-05	0.00489738	3.59652
1400689	JAM3	1.81948	10.2978	5.75946	1.47e-05	0.00489738	3.25162
450475	APEH	1.81563	7.98473	4.72054	0.00014661	0.00970881	1.1037
1850349	HEPH	1.80828	7.76613	5.49179	2.63e-05	0.00557162	2.71
4640239	UPF3B	1.80325	9.47319	5.46974	2.76e-05	0.00557162	2.66498
10386	TM2D1	1.78311	9.08169	5.18743	5.14e-05	0.00699267	2.08343
7160327	ARPC2	1.77563	10.4868	5.8859	1.12e-05	0.00489738	3.50414
5820240	FNTB	1.77058	8.62438	5.40314	3.19e-05	0.0056468	2.52862
5560594	TXNDC17	1.7655	7.71239	5.64245	1.89e-05	0.00520367	3.016
1820053	SLC43A2	1.76276	8.53779	6.53105	2.87e-06	0.00454495	4.75658
3780112	GADD45GIP1	1.7611	7.86804	4.91729	9.41e-05	0.00777466	1.51896
5670719	IL10RB	1.75447	7.60376	6.26166	5.03e-06	0.00454495	4.24113
6020735	GINS2	1.75436	9.10129	4.94545	8.83e-05	0.00757781	1.57812
2350156	NCRNA00085	1.75403	9.66776	6.44847	3.41e-06	0.00454495	4.59976
4890463	EXOSC10	1.75125	10.5612	4.69942	0.000153789	0.00986679	1.05896
1500711	JOSD1	1.74757	9.29557	6.16618	6.15e-06	0.00454495	4.05582
3870228	COL13A1	1.73602	7.09775	7.30918	6.01e-07	0.00413854	6.18181
5670180	TUBG1	1.73169	9.63079	5.90332	1.08e-05	0.00489738	3.53875
2100437	GMEB2	1.72541	9.85481	5.41425	3.11e-05	0.00563919	2.55141
3420128	AP3M2	1.71972	9.82233	5.98709	9e-06	0.00489015	3.70461
5220360	CECR4	1.71683	8.01717	4.70652	0.000151335	0.00983599	1.07402
7560647	CPT1C	1.71295	7.64946	5.8697	1.16e-05	0.00489738	3.4719
2810669	LCMT1	1.7084	10.5797	4.98446	8.09e-05	0.00732814	1.65997
6250465	XYLT2	1.70457	9.35594	6.34921	4.19e-06	0.00454495	4.40985
5810605	CCNI	1.6954	11.1716	4.82745	0.000115154	0.00843579	1.32973
2190414	ACACA	1.69059	9.44609	6.16778	6.13e-06	0.00454495	4.05893
3610280	C9ORF127	1.68775	8.2738	5.10362	6.2e-05	0.0070399	1.90908
3140202	MYPOP	1.68642	10.3328	6.56828	2.66e-06	0.00454495	4.82694
460129	NAT9	1.68557	8.15741	6.55475	2.74e-06	0.00454495	4.80139
3450707	TCF20	1.68251	9.56464	4.87739	0.000102899	0.00811115	1.435
1470348	RAGE	1.67774	9.69492	5.50421	2.56e-05	0.00557162	2.73535
1780554	TMUB1	1.67656	10.8188	6.0052	8.66e-06	0.00489015	3.74033
5960343	PRIC285	1.67399	10.0116	6.34136	4.26e-06	0.00454495	4.39477
4830433	LARP6	1.66808	7.80225	5.00822	7.67e-05	0.00727023	1.70975
540608	SSH3	1.66757	10.5851	5.23123	4.67e-05	0.00693792	2.17426
150176	OSGEP	1.66468	9.60837	5.13836	5.74e-05	0.00699267	1.98144
2810605	ZNF266	1.66124	9.89991	5.53349	2.4e-05	0.00549612	2.795
5720192	FANCE	1.66058	8.90315	5.7753	1.42e-05	0.00489738	3.28336
20241	SLC7A1	1.64937	9.28268	4.91516	9.45e-05	0.00777466	1.51448
4860367	ATRIP	1.64931	9.02578	6.48484	3.16e-06	0.00454495	4.66895
2570008	PIP5K1C	1.64528	10.2999	5.24826	4.49e-05	0.0069027	2.2095
1070300	OGT	1.64449	8.49446	5.00475	7.73e-05	0.00729234	1.70249
2710431	GTPBP3	1.6403	8.7764	5.43417	2.98e-05	0.00559182	2.59222
3360113	MEG3	1.63328	10.1946	5.13056	5.84e-05	0.00699267	1.96521
6280079	CSTF2	1.62597	9.17358	5.42632	3.03e-05	0.00561447	2.57614
5910632	SMARCD3	1.62103	9.44862	5.67154	1.77e-05	0.00506918	3.07475
3940615	PUS7	1.61989	7.98934	5.6814	1.74e-05	0.00503379	3.09463
4670343	JAG2	1.61987	9.72828	5.52777	2.43e-05	0.00549612	2.78336
5550576	LRRC29	1.60648	9.03584	4.68179	0.000160054	0.00996002	1.02158
240661	LAS1L	1.59966	9.61003	6.0099	8.57e-06	0.00489015	3.7496
2650114	ITGB5	1.5956	10.7818	5.13295	5.8e-05	0.00699267	1.97018
3400619	CRELD1	1.59424	10.1967	4.68223	0.000159893	0.00996002	1.02252
1010653	POLR1C	1.59208	9.81378	5.21124	4.88e-05	0.00699267	2.13282
2750551	MTX1	1.58916	8.8684	5.43239	2.99e-05	0.00559182	2.58858
6110608	DHX30	1.58668	8.6666	4.99327	7.93e-05	0.00732814	1.67843
3290338	POLR2A	1.58467	8.45192	4.69528	0.000155236	0.00986679	1.05019
5220438	C20ORF52	1.57493	9.9215	5.05973	6.84e-05	0.00705134	1.81749
1050386	SMUG1	1.57451	9.62099	4.87167	0.000104234	0.00811115	1.42295
1850047	FAM189B	1.57348	9.75408	5.92815	1.02e-05	0.00489738	3.58801
3890671	FAM136A	1.57139	9.31939	5.64579	1.88e-05	0.00520367	3.02275
6040703	TRIM39	1.57044	9.13249	5.09575	6.31e-05	0.0070399	1.89268
1740204	THUMPD1	1.5678	7.88419	5.12822	5.87e-05	0.00699267	1.96034
3310441	INTS10	1.56778	8.10801	5.2034	4.96e-05	0.00699267	2.11656
7550333	PACSIN2	1.5665	10.251	5.1769	5.26e-05	0.00699267	2.06157
6250154	LZTFL1	1.56628	7.65394	5.46835	2.76e-05	0.00557162	2.66214
6350647	SMARCAL1	1.56536	8.3959	4.84829	0.000109869	0.00830726	1.37369
3310376	TIMM10	1.56346	9.6613	5.20317	4.97e-05	0.00699267	2.11609
3930592	CAP2	1.56284	7.55532	5.6003	2.07e-05	0.00525149	2.93068
1990358	METTL1	1.56036	7.89388	4.9882	8.02e-05	0.00732814	1.6678
450424	CXCR7	1.55834	8.34439	5.11752	6.01e-05	0.00699267	1.93805
2970315	RNPC3	1.55733	8.3584	5.71374	1.62e-05	0.00501963	3.15978
360053	MPPE1	1.55082	9.06269	5.15067	5.58e-05	0.00699267	2.00705
2000546	C3ORF10	1.5497	9.40774	5.16513	5.4e-05	0.00699267	2.03711
7560138	PMP22	1.5459	10.1707	5.61566	2e-05	0.00520367	2.96181
3460097	HOXB2	1.54153	7.50888	5.27097	4.27e-05	0.00672698	2.25647
6650438	SYNGR1	1.53932	10.0911	4.69559	0.000155129	0.00986679	1.05084
160333	C6ORF192	1.53922	9.99875	5.57069	2.21e-05	0.0052614	2.87061
4060041	MYST1	1.53852	8.53497	6.34068	4.27e-06	0.00454495	4.39348
3870301	SORBS3	1.53587	8.30114	5.40573	3.17e-05	0.0056468	2.53395
6560520	TLE2	1.53463	9.40734	5.36381	3.48e-05	0.00587557	2.44785
2120341	BTBD12	1.52887	7.58456	5.0632	6.78e-05	0.00705134	1.82473
7040296	BRUNOL6	1.5239	8.19274	4.97799	8.21e-05	0.00732831	1.64641
6370341	SPOP	1.52371	8.68502	5.5967	2.09e-05	0.00525149	2.9234
2970347	ITPRIP	1.51871	8.46889	5.28897	4.1e-05	0.00656757	2.29366
4560682	CENPO	1.50944	7.21125	5.47675	2.71e-05	0.00557162	2.67929
2120156	POM121C	1.50443	10.0033	4.74381	0.000139093	0.00939581	1.15298
5960014	C15ORF57	1.50283	8.47925	4.98867	8.01e-05	0.00732814	1.66879
3310041	PELP1	1.50103	9.96684	4.72919	0.000143768	0.00955222	1.12203
5260082	CP110	1.49895	8.77871	6.21889	5.51e-06	0.00454495	4.1583
940450	AMT	1.49842	10.1793	5.04785	7.02e-05	0.00705134	1.79265
7210438	ATRIP	1.49548	9.16738	5.42147	3.06e-05	0.00562255	2.56622
50364	LOC92249	1.49428	10.7705	5.02214	7.44e-05	0.00714869	1.7389
6590278	CBX2	1.48571	8.84263	5.07786	6.56e-05	0.00705134	1.85535
3440500	ELP3	1.4841	8.82356	5.13455	5.78e-05	0.00699267	1.97352
2230091	LHPP	1.48387	10.353	5.82881	1.26e-05	0.00489738	3.3904
2000220	HEATR6	1.48287	8.62893	4.98326	8.11e-05	0.00732814	1.65745
1190546	RALBP1	1.48233	8.37787	5.51915	2.47e-05	0.00549612	2.76579
4860064	DDX19B	1.48028	7.79139	6.17479	6.04e-06	0.00454495	4.07258
5340338	E2F2	1.48005	8.74313	4.69542	0.000155188	0.00986679	1.05048
2370601	FLJ10374	1.47837	8.95111	5.17718	5.26e-05	0.00699267	2.06216
7400343	STX2	1.47238	8.2755	5.1184	6e-05	0.00699267	1.93987
6580646	PSMC5	1.47074	10.0825	5.54344	2.35e-05	0.00545421	2.81523
3180408	C3ORF21	1.46843	7.90442	5.24254	4.55e-05	0.0069027	2.19766
4220592	CACNA2D3	1.46747	7.63371	4.75308	0.000136209	0.00934275	1.17259
4860224	WARS	1.46504	9.62904	5.85279	1.2e-05	0.00489738	3.43822
830598	CLK2	1.46423	11.0778	4.85812	0.000107463	0.00823428	1.39441
5420341	VAPA	1.46191	8.03428	5.181	5.22e-05	0.00699267	2.07009
3610148	EVI5L	1.46159	10.4568	6.41297	3.67e-06	0.00454495	4.53202
4040746	TEAD4	1.45329	10.4603	5.32346	3.8e-05	0.00623493	2.3648
7210497	NUAK1	1.44865	8.77717	5.47227	2.74e-05	0.00557162	2.67015
1510035	EPS15	1.4476	7.67551	5.0329	7.26e-05	0.00710798	1.76139
5810278	SYTL2	1.44712	8.65528	4.70609	0.000151482	0.00983599	1.07311
4040088	TCP11L2	1.44515	8.52786	4.87994	0.00010231	0.00811115	1.44037
6040112	DPH2	1.44428	8.94826	6.39742	3.79e-06	0.00454495	4.50227
5390333	TMEM98	1.43999	7.3637	5.54853	2.32e-05	0.00545421	2.82558
6290068	UBXN1	1.43686	10.4232	5.03681	7.19e-05	0.00708831	1.76957
1170047	CRIP1	1.4332	9.88576	5.41186	3.13e-05	0.00563919	2.54652
5910026	KIAA1530	1.43061	10.5424	5.79045	1.37e-05	0.00489738	3.31371
6280209	CAMSAP1L1	1.42951	9.27893	5.97198	9.29e-06	0.00489015	3.67476
7200601	MUC1	1.42786	10.0132	5.0984	6.27e-05	0.0070399	1.8982
1510440	RPA1	1.42318	8.22573	5.09354	6.34e-05	0.0070399	1.88807
1820528	PAPSS1	1.41961	8.24186	5.07501	6.61e-05	0.00705134	1.8494
3060563	NR2C2AP	1.41322	9.61581	5.23851	4.59e-05	0.0069027	2.18933
4880132	ARGLU1	1.4107	10.1169	5.29944	4.01e-05	0.00646886	2.31528
5290673	HSPA13	1.40596	9.42307	4.83512	0.000113181	0.00835239	1.3459
6280133	MYH11	1.40569	11.1785	6.02162	8.36e-06	0.00489015	3.77269
460379	IFI27L1	1.40474	8.69848	4.98518	8.08e-05	0.00732814	1.66148
5820333	RPUSD2	1.40364	10.6364	4.86403	0.000106042	0.00818815	1.40686
1050619	NPM3	1.39907	8.78248	4.94361	8.87e-05	0.00757781	1.57427
7330097	ADARB1	1.39884	10.6354	5.63088	1.94e-05	0.00520367	2.99261
730497	CC2D1B	1.39588	7.24356	4.92538	9.24e-05	0.00772487	1.53597
3520128	TUBG2	1.39516	9.94741	4.68855	0.000157621	0.00989607	1.03592
4120626	NAALADL1	1.39412	7.72905	5.0458	7.05e-05	0.00705134	1.78837
2970079	TMEM1	1.38418	8.47004	4.98975	7.99e-05	0.00732814	1.67105
3840288	LRFN3	1.37603	10.2895	5.81691	1.3e-05	0.00489738	3.36662
2030070	ZNF598	1.37476	9.22626	5.20487	4.95e-05	0.00699267	2.11962
6520201	NFATC2IP	1.37115	8.854	5.11707	6.01e-05	0.00699267	1.93711
5720100	ZNF562	1.37074	7.0695	6.04306	7.99e-06	0.00489015	3.81487
6130370	CCDC82	1.37069	9.55845	4.71289	0.000149168	0.00983599	1.08751
540139	NFKBIE	1.36994	9.04314	4.96356	8.48e-05	0.00743661	1.61615
1230274	ZNF18	1.36575	7.13148	4.92807	9.18e-05	0.00771516	1.54161
990136	C12ORF48	1.3641	7.23206	5.17838	5.25e-05	0.00699267	2.06464
3180288	C11ORF17	1.36112	9.6699	4.78397	0.000127026	0.0090603	1.23791
2640369	VIL2	1.35878	11.1681	5.87027	1.16e-05	0.00489738	3.47304
6100433	SOX18	1.35853	8.1514	5.16196	5.44e-05	0.00699267	2.03053
4050156	ERBB2	1.35843	9.93675	4.90792	9.61e-05	0.00781013	1.49925
580465	VASH1	1.35797	10.6512	5.24006	4.57e-05	0.0069027	2.19253
6510427	RSPRY1	1.35723	11.3752	4.98	8.17e-05	0.00732814	1.65062
4010187	UGCGL2	1.35663	9.65885	4.7623	0.000133398	0.00920675	1.1921
870669	LRRC56	1.3565	8.6528	5.18062	5.22e-05	0.00699267	2.06929
2360437	ZNF532	1.34144	9.60247	5.05193	6.96e-05	0.00705134	1.80119
840040	FLJ35258	1.34082	9.32494	5.18203	5.2e-05	0.00699267	2.07222
6840056	MYL6B	1.33993	10.4475	4.88728	0.000100634	0.00801821	1.45583
4210192	DCTPP1	1.33703	10.7786	4.92379	9.27e-05	0.00772487	1.53261
7560114	KLHDC8B	1.33343	9.07248	4.94945	8.75e-05	0.00757631	1.58652
3190156	MYH11	1.33248	8.7474	5.16411	5.42e-05	0.00699267	2.03499
6250064	IRF1	1.33087	7.37795	5.08313	6.49e-05	0.00705094	1.86635
3190411	STARD13	1.3299	7.45414	5.16674	5.38e-05	0.00699267	2.04046
10639	RASSF4	1.32786	11.0276	5.05637	6.89e-05	0.00705134	1.81047
7510538	CTBP1	1.32448	8.05189	5.14516	5.65e-05	0.00699267	1.99559
580403	DFNA5	1.32259	8.78093	4.77555	0.000129465	0.00911679	1.22011
7330653	C1ORF86	1.32158	9.89938	4.69339	0.000155903	0.00986679	1.04618
6220563	VPS11	1.32146	8.18147	4.9535	8.67e-05	0.00754033	1.59503
3170239	CSK	1.32026	10.5215	5.46031	2.81e-05	0.00557162	2.64571
5080259	KCNS3	1.31771	9.56514	5.2169	4.82e-05	0.00699267	2.14456
5360743	COL16A1	1.31511	9.32124	5.38192	3.34e-05	0.00586497	2.48507
7160100	PPRC1	1.31171	10.2102	4.74154	0.000139807	0.00939581	1.14818
2230431	IRF5	1.30259	9.74982	5.75863	1.47e-05	0.00489738	3.24995
160370	TPM2	1.30127	13.0651	5.46386	2.79e-05	0.00557162	2.65298
4150279	C6ORF47	1.29835	9.35865	5.22949	4.68e-05	0.00693792	2.17064
3120431	IMPDH1	1.2965	8.70986	5.34433	3.63e-05	0.00600324	2.40779
10326	KIF22	1.29382	8.85674	5.0912	6.37e-05	0.0070399	1.88318
1110538	INCENP	1.29301	7.55397	5.0165	7.53e-05	0.00720489	1.72709
6860291	GAS8	1.29224	9.75731	4.68977	0.000157187	0.00989607	1.0385
1980328	CACNB3	1.28854	10.6729	4.95574	8.63e-05	0.00753533	1.59972
1940576	RPS6KB1	1.28833	8.33152	4.83768	0.000112529	0.00833507	1.3513
270619	GTF3A	1.28815	10.6457	5.04003	7.14e-05	0.00707221	1.77631
20601	BIRC6	1.28549	9.15399	4.93448	9.05e-05	0.00763697	1.55508
110092	NUDT14	1.28477	10.8016	4.87336	0.000103838	0.00811115	1.42651
3140553	SAR1A	1.27752	7.96857	5.14505	5.65e-05	0.00699267	1.99536
1940072	RAPGEFL1	1.27256	7.82049	4.8717	0.000104226	0.00811115	1.42302
730725	AOF2	1.26665	7.61161	5.36603	3.46e-05	0.00587557	2.45242
7150259	C7ORF49	1.26201	9.85416	5.62039	1.98e-05	0.00520367	2.97139
4760255	ARHGDIA	1.26014	8.23764	4.80119	0.000122181	0.00878957	1.2743
5270239	TUBD1	1.25476	8.04523	5.05305	6.94e-05	0.00705134	1.80353
6020497	DCTN4	1.24628	6.93404	5.69284	1.69e-05	0.00502732	3.1177
2630433	CDT1	1.24353	9.04325	5.26268	4.35e-05	0.00674535	2.23934
5270181	DIAPH2	1.23936	6.44164	4.76261	0.000133304	0.00920675	1.19276
7570240	GLMN	1.2339	7.72576	5.1184	6e-05	0.00699267	1.93989
6290598	TMEM138	1.23264	8.7177	5.99298	8.88e-06	0.00489015	3.71624
240424	CABIN1	1.22359	11.0783	5.12634	5.89e-05	0.00699267	1.95643
3420543	PSMA4	1.21697	9.34808	5.19654	5.04e-05	0.00699267	2.10234
1340470	CECR5	1.20845	10.8315	4.77216	0.000130459	0.00915458	1.21295
580114	ILKAP	1.19046	7.41887	4.98109	8.15e-05	0.00732814	1.6529
5700431	WDR90	1.18757	9.19414	5.05433	6.92e-05	0.00705134	1.8062
5360731	FAM119A	1.18488	7.12005	5.12494	5.91e-05	0.00699267	1.95351
1710546	CHST12	1.17907	9.91957	4.783	0.000127304	0.0090603	1.23586
3290768	ZNF317	1.17831	9.17666	4.97145	8.33e-05	0.00739571	1.63269
5960767	CRKL	1.17613	9.82806	4.76593	0.000132308	0.00920675	1.19978
2060286	PPP4R1	1.16173	9.43034	5.06477	6.76e-05	0.00705134	1.82802
5910541	CTNS	1.15013	10.8096	5.02406	7.4e-05	0.00714869	1.74291
1770753	HRAS	1.13876	10.5059	4.96995	8.36e-05	0.00739571	1.62954
6560451	HNRPLL	1.13532	8.4254	4.74092	0.000140005	0.00939581	1.14686
1070709	PLEKHH3	1.13404	9.9527	4.84246	0.000111323	0.00830726	1.36139
1980242	CCNH	1.13204	7.42383	4.68791	0.00015785	0.00989607	1.03456
6200215	TTC13	1.12008	10.1159	4.80542	0.000121022	0.00873759	1.28322
4250291	CHPF	1.11977	10.0586	4.83966	0.000112026	0.00832863	1.3555
7330142	TGFB1I1	1.10557	8.30515	4.70662	0.000151303	0.00983599	1.07421
540221	NOP2	1.10525	9.67801	4.68093	0.000160364	0.00996002	1.01976
830653	GDI1	1.09236	9.44468	4.84502	0.000110681	0.00830726	1.3668
4670398	TEAD2	1.08346	9.91736	4.81741	0.000117792	0.00856625	1.30854
430168	SCMH1	1.07669	11.4097	4.74843	0.000137647	0.00936326	1.16275
3060615	FAF1	1.00213	9.66379	4.70892	0.000150517	0.00983599	1.07909
4830100	HSP90AB1	-1.00111	9.73313	-5.02236	7.43e-05	0.00714869	1.73935
6860184	GRINL1A	-1.11651	7.6483	-4.76195	0.000133504	0.00920675	1.19135
4730431	GRAP	-1.13451	8.00511	-4.84707	0.000110172	0.00830726	1.37111
6060682	ST3GAL1	-1.14912	8.51132	-5.1408	5.7e-05	0.00699267	1.98653
6330445	CASP3	-1.15134	8.61795	-4.93911	8.96e-05	0.00762	1.5648
990433	NPR1	-1.16062	6.45794	-4.69695	0.000154652	0.00986679	1.05372
3130669	SATB1	-1.22344	9.55324	-4.93735	8.99e-05	0.00762	1.56111
5690343	PLEKHG5	-1.22566	6.16174	-5.03119	7.29e-05	0.00710798	1.75782
2480274	SORL1	-1.2362	8.37796	-5.44014	2.94e-05	0.00559182	2.60445
240746	GALNTL1	-1.23743	5.50581	-4.8586	0.000107347	0.00823428	1.39541
380136	RNU5D	-1.24232	10.3697	-5.08681	6.43e-05	0.00704316	1.87402
3440692	CHMP7	-1.24319	8.37544	-5.01417	7.57e-05	0.00720809	1.72222
4180014	ZNF414	-1.24495	9.18418	-5.15214	5.56e-05	0.00699267	2.01011
1190370	GRAP	-1.24608	8.1517	-5.04646	7.04e-05	0.00705134	1.78975
3440747	COL21A1	-1.30578	6.09847	-4.89456	9.9e-05	0.00795141	1.47114
5910202	PIH1D1	-1.3078	10.442	-5.31494	3.88e-05	0.00630176	2.34724
840315	KCNC4	-1.36121	8.75582	-4.70912	0.000150446	0.00983599	1.07953
6220594	FLJ44635	-1.39719	6.20558	-4.76386	0.000132928	0.00920675	1.1954
5670753	RNU1F1	-1.39829	11.505	-5.10885	6.13e-05	0.0070399	1.91998
5290025	C14ORF156	-1.41704	9.72329	-5.71024	1.63e-05	0.00501963	3.15273
4890341	SEC14L2	-1.41982	7.72682	-5.45148	2.87e-05	0.00558894	2.62766
4890470	PLAA	-1.44065	9.38921	-5.81217	1.31e-05	0.00489738	3.35716
4570189	PLEC1	-1.44266	10.4336	-4.88879	0.000100293	0.00801821	1.45901
3890382	ST3GAL5	-1.45284	7.23312	-5.07167	6.66e-05	0.00705134	1.84242
4890403	MPDU1	-1.47721	9.32499	-5.72373	1.58e-05	0.00501963	3.17986
6770053	MAML1	-1.48073	9.89052	-5.58023	2.16e-05	0.00525598	2.88998
870113	PTGES2	-1.48386	9.89002	-5.04597	7.05e-05	0.00705134	1.78873
4560138	SNORA30	-1.50508	6.80582	-5.77591	1.42e-05	0.00489738	3.2846
620594	SYNGAP1	-1.52801	8.18984	-5.0946	6.32e-05	0.0070399	1.89027
4060491	PSKH1	-1.53211	8.41173	-4.73131	0.00014308	0.00953822	1.12652
5490634	CACYBP	-1.54907	7.30186	-4.96681	8.42e-05	0.00741524	1.62295
4220739	NACC2	-1.57359	9.8102	-4.91593	9.44e-05	0.00777466	1.51609
50343	NR4A1	-1.57912	10.0282	-4.91357	9.49e-05	0.00777466	1.51114
5360138	PNKD	-1.60188	10.0072	-5.20579	4.94e-05	0.00699267	2.12152
20427	RNH1	-1.60202	9.8058	-5.26625	4.32e-05	0.00674461	2.24671
6590097	PLEC1	-1.60812	9.47709	-5.08607	6.44e-05	0.00704316	1.87247
2070369	TREML1	-1.6139	7.58686	-5.09523	6.31e-05	0.0070399	1.89158
2680646	RUFY1	-1.62681	9.46644	-4.77882	0.00012851	0.00908152	1.22704
4120014	FLJ45445	-1.63125	10.6097	-5.47443	2.73e-05	0.00557162	2.67457
70053	TSLP	-1.65468	9.29055	-5.27634	4.22e-05	0.00670012	2.26758
2650474	CAPS	-1.6802	9.74736	-5.10459	6.18e-05	0.0070399	1.9111
4760487	ALS2CL	-1.70144	7.38822	-4.74265	0.000139458	0.00939581	1.15052
6590669	RAB24	-1.71006	8.06007	-4.7346	0.000142018	0.00949907	1.13349
4900370	ASS1	-1.71293	6.9802	-4.86436	0.000105963	0.00818815	1.40755
6130746	SPRR4	-1.7161	7.72347	-5.36942	3.44e-05	0.00587557	2.45939
830095	SEZ6L	-1.74162	8.10595	-5.06852	6.7e-05	0.00705134	1.83585
7510427	MIR210	-1.74499	6.12949	-4.78016	0.000128122	0.00908152	1.22987
4830750	GYG2	-1.74807	7.36978	-4.75091	0.000136878	0.00934275	1.168
2940661	LELP1	-1.75704	8.08787	-5.69019	1.7e-05	0.00502732	3.11236
3140139	NEFL	-1.78524	7.6709	-5.73738	1.54e-05	0.00496225	3.20729
4640082	RNU2-1	-1.78639	11.8604	-5.4815	2.69e-05	0.00557162	2.689
270438	MIR636	-1.84863	7.206	-5.04107	7.13e-05	0.00707221	1.77848
70086	STAC2	-1.85012	7.58249	-4.69352	0.000155858	0.00986679	1.04645
2750050	RNY5	-1.90138	12.34	-7.27397	6.44e-07	0.00413854	6.1194
2030477	OTP	-1.91452	7.70158	-4.79757	0.000123185	0.00883003	1.26664
7150403	LGR5	-1.91617	6.96157	-4.83034	0.000114406	0.00841175	1.33583
6860010	ZPBP2	-1.94773	6.38116	-4.94425	8.85e-05	0.00757781	1.57561
4180358	APC2	-1.95415	8.27432	-4.89715	9.84e-05	0.00793701	1.4766
5690575	SLC22A12	-2.03832	6.55462	-4.98291	8.12e-05	0.00732814	1.65672
6550132	DAO	-2.05252	7.76321	-5.17309	5.31e-05	0.00699267	2.05365
2630390	HELT	-2.06721	6.52654	-5.62344	1.97e-05	0.00520367	2.97755
290168	GDAP1L1	-2.11089	7.48179	-4.84369	0.000111013	0.00830726	1.364
7570168	LOC441956	-2.19468	7.83016	-4.81104	0.000119495	0.00865863	1.2951
4230477	SNORA76	-2.24626	8.36804	-5.37709	3.38e-05	0.00587557	2.47515
6060064	PRR20C	-2.33962	8.06333	-4.85393	0.000108482	0.00828066	1.38557
1450368	SCGB1A1	-2.35382	8.03538	-4.90975	9.57e-05	0.00780973	1.50311
940242	NKX2-1	-2.45806	7.10863	-5.52379	2.45e-05	0.00549612	2.77524
2710470	KRTAP8-1	-2.55166	6.97787	-6.22363	5.45e-06	0.00454495	4.16749
