# Supplementary material for: Transcriptomic analysis and mutational status of IDH1 in paired primary-recurrent intrahepatic cholangiocarcinoma
Source: BMC Genomics. 2018 Jun 5;19:440. doi: 10.1186/s12864-018-4829-0 (PMC5989353; doi:10.1186/s12864-018-4829-0)
Supplement: Supplementary file 9 — Table S7. List of deregulated genes of the indepentent cohort of patients. (XLSX 95 kb) [file 12864_2018_4829_MOESM9_ESM.xlsx]

## Sheet: Foglio1
Additional Table 7
ProbeName	Symbol	Name	Description	logFC	AveExpr	t	P.Value	adj.P.Val	B
A_33_P3273623	CCL21	chemokine (C-C motif) ligand 21	Homo sapiens chemokine (C-C motif) ligand 21 (CCL21), mRNA [NM_002989]	-3.98699	8.71989	-9.31512	1.13e-08	0.000474136	9.46997
A_33_P3285945	CCL21	chemokine (C-C motif) ligand 21	Homo sapiens chemokine (C-C motif) ligand 21 (CCL21), mRNA [NM_002989]	-5.39039	9.88026	-9.02944	1.87e-08	0.000474136	9.05066
A_23_P203558	HBB	hemoglobin, beta	Homo sapiens hemoglobin, beta (HBB), mRNA [NM_000518]	-6.45059	11.9679	-8.22544	8.19e-08	0.00138089	7.8029
A_19_P00808044	PCAT19	prostate cancer associated transcript 19 (non-protein coding)	Homo sapiens prostate cancer associated transcript 19 (non-protein coding) (PCAT19), long non-coding RNA [NR_040109]	-3.54313	8.71309	-7.65072	2.47e-07	0.00218808	6.84779
A_24_P75190	HBD	hemoglobin, delta	Homo sapiens hemoglobin, delta (HBD), mRNA [NM_000519]	-4.77293	11.071	-7.61639	2.65e-07	0.00218808	6.78904
A_33_P3258362	HBA2	hemoglobin, alpha 2	Homo sapiens hemoglobin, alpha 2 (HBA2), mRNA [NM_000517]	-5.12458	11.0289	-7.48078	3.46e-07	0.00218808	6.55506
A_23_P26457	HBA2	hemoglobin, alpha 2	Homo sapiens hemoglobin, alpha 2 (HBA2), mRNA [NM_000517]	-5.27535	10.9131	-7.25543	5.43e-07	0.0030465	6.1596
A_23_P123853	CCL19	chemokine (C-C motif) ligand 19	Homo sapiens chemokine (C-C motif) ligand 19 (CCL19), mRNA [NM_006274]	-4.77946	10.0086	-7.20425	6.02e-07	0.0030465	6.06862
A_19_P00315824	PCAT19	prostate cancer associated transcript 19 (non-protein coding)	Homo sapiens prostate cancer associated transcript 19 (non-protein coding) (PCAT19), long non-coding RNA [NR_040109]	-3.18953	10.6582	-7.04351	8.35e-07	0.00377985	5.78013
A_23_P103465	PLA2G5	phospholipase A2, group V	Homo sapiens phospholipase A2, group V (PLA2G5), mRNA [NM_000929]	-2.43088	8.82176	-7.00872	8.96e-07	0.00377985	5.71714
A_33_P3336780	ABCB8	ATP-binding cassette, sub-family B (MDR/TAP), member 8	Homo sapiens ATP-binding cassette, sub-family B (MDR/TAP), member 8 (ABCB8), transcript variant 1, mRNA [NM_001282291]	1.03031	9.22321	6.94601	1.02e-06	0.00396847	5.6031
A_24_P43681	DBNL	drebrin-like	Homo sapiens drebrin-like (DBNL), transcript variant 1, mRNA [NM_014063]	1.3172	10.9944	6.86651	1.2e-06	0.00419177	5.45758
A_23_P163492	BAIAP3	BAI1-associated protein 3	Homo sapiens BAI1-associated protein 3 (BAIAP3), transcript variant 1, mRNA [NM_003933]	-1.36291	7.46476	-6.82485	1.31e-06	0.00419177	5.38093
A_23_P426305	AOC3	amine oxidase, copper containing 3	Homo sapiens amine oxidase, copper containing 3 (AOC3), transcript variant 1, mRNA [NM_003734]	-3.11365	9.17962	-6.77063	1.47e-06	0.00419177	5.28075
A_33_P3251412	0	0	0	-4.02954	9.33882	-6.76231	1.49e-06	0.00419177	5.26534
A_23_P60166	DEPTOR	DEP domain containing MTOR-interacting protein	Homo sapiens DEP domain containing MTOR-interacting protein (DEPTOR), transcript variant 1, mRNA [NM_022783]	-1.73545	9.33684	-6.76253	1.49e-06	0.00419177	5.26574
A_23_P31816	DEFA3	defensin, alpha 3, neutrophil-specific	Homo sapiens defensin, alpha 3, neutrophil-specific (DEFA3), mRNA [NM_005217]	-2.69472	8.5839	-6.63327	1.95e-06	0.00494072	5.02483
A_19_P00320718	PCAT19	prostate cancer associated transcript 19 (non-protein coding)	Homo sapiens prostate cancer associated transcript 19 (non-protein coding) (PCAT19), long non-coding RNA [NR_040109]	-2.09591	9.22293	-6.56664	2.25e-06	0.00516723	4.89962
A_33_P3255304	GGT5	gamma-glutamyltransferase 5	Homo sapiens gamma-glutamyltransferase 5 (GGT5), transcript variant 1, mRNA [NM_001099781]	-3.4084	11.0384	-6.33023	3.71e-06	0.0065949	4.44969
A_33_P3320953	CTXN1	cortexin 1	Homo sapiens cortexin 1 (CTXN1), mRNA [NM_206833]	1.07042	10.6056	6.31181	3.86e-06	0.0065949	4.41426
A_33_P3370787	EPHB2	EPH receptor B2	Homo sapiens EPH receptor B2 (EPHB2), transcript variant 2, mRNA [NM_004442]	1.66	9.67023	6.30584	3.91e-06	0.0065949	4.40277
A_33_P3768930	0	0	MYE4344 Myeloma (MYE) cDNA library Homo sapiens cDNA, mRNA sequence [BF175071]	-4.5144	10.4864	-6.26667	4.25e-06	0.00672431	4.32725
A_24_P142305	HBA2	hemoglobin, alpha 2	Homo sapiens hemoglobin, alpha 2 (HBA2), mRNA [NM_000517]	-3.06589	8.88058	-6.19678	4.94e-06	0.00716257	4.1919
A_23_P113351	SPARCL1	SPARC-like 1 (hevin)	Homo sapiens SPARC-like 1 (hevin) (SPARCL1), transcript variant 2, mRNA [NM_004684]	-3.84556	10.2954	-6.18937	5.02e-06	0.00716257	4.17749
A_33_P3311863	AP2A2	adaptor-related protein complex 2, alpha 2 subunit	Homo sapiens adaptor-related protein complex 2, alpha 2 subunit (AP2A2), transcript variant 1, mRNA [NM_001242837]	1.22065	8.39841	6.15755	5.38e-06	0.00716257	4.11559
A_33_P3880302	EPHB2	EPH receptor B2	Homo sapiens EPH receptor B2 (EPHB2), transcript variant 2, mRNA [NM_004442]	1.90556	8.46207	6.11422	5.91e-06	0.0076542	4.03106
A_33_P3679768	0	0	xv20h02.x1 Soares_NFL_T_GBC_S1 Homo sapiens cDNA clone IMAGE:2813715 3', mRNA sequence [AW303581]	1.4173	10.7711	6.07586	6.42e-06	0.00783467	3.95598
A_24_P329795	C10orf10	chromosome 10 open reading frame 10	Homo sapiens chromosome 10 open reading frame 10 (C10orf10), mRNA [NM_007021]	-3.45181	11.836	-6.06536	6.57e-06	0.00783467	3.93539
A_33_P3268695	ZNF503	zinc finger protein 503	Homo sapiens zinc finger protein 503 (ZNF503), transcript variant 1, mRNA [NM_032772]	1.54167	7.98472	6.05909	6.66e-06	0.00783467	3.92309
A_23_P382065	EMCN	endomucin	Homo sapiens endomucin (EMCN), transcript variant 1, mRNA [NM_016242]	-3.43943	8.6951	-6.04611	6.85e-06	0.0078527	3.8976
A_33_P3376958	BMS1P20	BMS1 pseudogene 20	Homo sapiens BMS1 pseudogene 20 (BMS1P20), non-coding RNA [NR_027293]	-3.51631	9.79766	-6.02674	7.14e-06	0.0078527	3.85952
A_19_P00317660	PCAT19	prostate cancer associated transcript 19 (non-protein coding)	Homo sapiens prostate cancer associated transcript 19 (non-protein coding) (PCAT19), long non-coding RNA [NR_040109]	-2.07962	9.14475	-6.0171	7.29e-06	0.0078527	3.84054
A_23_P1083	GJA4	gap junction protein, alpha 4, 37kDa	Homo sapiens gap junction protein, alpha 4, 37kDa (GJA4), mRNA [NM_002060]	-3.12642	8.92527	-6.00733	7.45e-06	0.0078527	3.82131
A_23_P155596	FMO3	flavin containing monooxygenase 3	Homo sapiens flavin containing monooxygenase 3 (FMO3), transcript variant 2, mRNA [NM_001002294]	-5.09859	9.50129	-5.99035	7.73e-06	0.0078527	3.78784
A_21_P0004054	0	0	0	-1.09028	6.84485	-5.98875	7.76e-06	0.0078527	3.78469
A_23_P120125	COLEC11	collectin sub-family member 11	Homo sapiens collectin sub-family member 11 (COLEC11), transcript variant 2, mRNA [NM_199235]	-4.62128	11.0484	-5.97544	7.99e-06	0.00792563	3.75841
A_33_P3424754	0	0	immunoglobulin lambda variable 1-47 [Source:HGNC Symbol;Acc:HGNC:5880] [ENST00000390294]	-3.6719	9.17805	-5.90139	9.39e-06	0.00913997	3.61179
A_33_P3405103	FLYWCH1	FLYWCH-type zinc finger 1	Homo sapiens FLYWCH-type zinc finger 1 (FLYWCH1), transcript variant 2, mRNA [NM_020912]	1.10531	7.78999	5.87068	1e-05	0.00959247	3.55075
A_33_P3291459	LOC100507547	uncharacterized LOC100507547	Homo sapiens uncharacterized LOC100507547 (LOC100507547), transcript variant 1, long non-coding RNA [NR_037169]	1.88172	9.34672	5.83636	1.08e-05	0.00978383	3.48238
A_24_P605563	0	0	immunoglobulin lambda constant 2 (Kern-Oz- marker) [Source:HGNC Symbol;Acc:HGNC:5856] [ENST00000390323]	-5.01549	12.0958	-5.82344	1.11e-05	0.00978383	3.4566
A_33_P3424489	0	0	immunoglobulin lambda variable 3-25 [Source:HGNC Symbol;Acc:HGNC:5908] [ENST00000390305]	-2.85417	9.1655	-5.82494	1.11e-05	0.00978383	3.45959
A_33_P3422298	0	0	immunoglobulin lambda constant 6 (Kern+Oz- marker, gene/pseudogene) [Source:HGNC Symbol;Acc:HGNC:5860] [ENST00000410078]	-4.87372	11.7362	-5.81753	1.13e-05	0.00978383	3.4448
A_21_P0011876	LOC102725407	uncharacterized LOC102725407	PREDICTED: Homo sapiens uncharacterized LOC102725407 (LOC102725407), transcript variant X2, ncRNA [XR_425533]	1.77298	8.12918	5.79447	1.19e-05	0.01002	3.3987
A_24_P259276	ZDHHC24	zinc finger, DHHC-type containing 24	Homo sapiens zinc finger, DHHC-type containing 24 (ZDHHC24), mRNA [NM_207340]	1.05443	11.125	5.76481	1.27e-05	0.0102787	3.33931
A_23_P434518	LFNG	LFNG O-fucosylpeptide 3-beta-N-acetylglucosaminyltransferase	Homo sapiens LFNG O-fucosylpeptide 3-beta-N-acetylglucosaminyltransferase (LFNG), transcript variant 2, mRNA [NM_001040168]	1.09241	8.47911	5.76106	1.28e-05	0.0102787	3.33179
A_23_P216610	SUSD1	sushi domain containing 1	Homo sapiens sushi domain containing 1 (SUSD1), transcript variant 2, mRNA [NM_022486]	1.86756	10.7636	5.75793	1.29e-05	0.0102787	3.32553
A_23_P208516	MBOAT7	membrane bound O-acyltransferase domain containing 7	Homo sapiens membrane bound O-acyltransferase domain containing 7 (MBOAT7), transcript variant 1, mRNA [NM_024298]	1.51281	12.5532	5.72922	1.37e-05	0.0102787	3.2679
A_21_P0013634	GPR116	G protein-coupled receptor 116	Homo sapiens G protein-coupled receptor 116 (GPR116), transcript variant 2, mRNA [NM_001098518]	-1.46238	7.457	-5.72288	1.39e-05	0.0102787	3.25516
A_23_P331895	TTYH3	tweety family member 3	Homo sapiens tweety family member 3 (TTYH3), mRNA [NM_025250]	1.38809	10.7177	5.71893	1.4e-05	0.0102787	3.2472
A_23_P53390	PTPRB	protein tyrosine phosphatase, receptor type, B	Homo sapiens protein tyrosine phosphatase, receptor type, B (PTPRB), transcript variant 2, mRNA [NM_002837]	-2.40047	8.72228	-5.71074	1.43e-05	0.0102787	3.23074
A_23_P253602	BMX	BMX non-receptor tyrosine kinase	Homo sapiens BMX non-receptor tyrosine kinase (BMX), transcript variant 2, mRNA [NM_001721]	-1.24019	7.05298	-5.70074	1.46e-05	0.0102787	3.21061
A_32_P59302	HIVEP3	human immunodeficiency virus type I enhancer binding protein 3	Homo sapiens human immunodeficiency virus type I enhancer binding protein 3 (HIVEP3), transcript variant 1, mRNA [NM_024503]	2.31627	9.86858	5.69518	1.48e-05	0.0102787	3.19941
A_23_P213857	C7	complement component 7	Homo sapiens complement component 7 (C7), mRNA [NM_000587]	-3.34117	8.92185	-5.69339	1.49e-05	0.0102787	3.1958
A_21_P0000370	SNORD6	small nucleolar RNA, C/D box 6	Homo sapiens small nucleolar RNA, C/D box 6 (SNORD6), small nucleolar RNA [NR_003036]	-1.12001	8.6492	-5.69082	1.49e-05	0.0102787	3.19064
A_33_P3380944	GPR116	G protein-coupled receptor 116	Homo sapiens G protein-coupled receptor 116 (GPR116), transcript variant 2, mRNA [NM_001098518]	-2.32727	8.91952	-5.6798	1.53e-05	0.0102787	3.16841
A_23_P121695	CXCL13	chemokine (C-X-C motif) ligand 13	Homo sapiens chemokine (C-X-C motif) ligand 13 (CXCL13), mRNA [NM_006419]	-2.36904	7.62704	-5.65603	1.61e-05	0.0106058	3.12046
A_23_P82296	GNB2	guanine nucleotide binding protein (G protein), beta polypeptide 2	Homo sapiens guanine nucleotide binding protein (G protein), beta polypeptide 2 (GNB2), mRNA [NM_005273]	1.27131	12.0635	5.63208	1.7e-05	0.0106999	3.07206
A_33_P3347343	CCDC102B	coiled-coil domain containing 102B	Homo sapiens coiled-coil domain containing 102B (CCDC102B), transcript variant 1, mRNA [NM_001093729]	-2.35207	8.14204	-5.63072	1.71e-05	0.0106999	3.06932
A_33_P3382944	YJEFN3	YjeF N-terminal domain containing 3	Homo sapiens YjeF N-terminal domain containing 3 (YJEFN3), transcript variant 1, mRNA [NM_198537]	1.02627	10.4498	5.62806	1.72e-05	0.0106999	3.06393
A_33_P3348318	GPR116	G protein-coupled receptor 116	Homo sapiens G protein-coupled receptor 116 (GPR116), transcript variant 2, mRNA [NM_001098518]	-1.29437	7.2513	-5.61969	1.75e-05	0.0106999	3.04701
A_24_P131222	ATP13A2	ATPase type 13A2	Homo sapiens ATPase type 13A2 (ATP13A2), transcript variant 1, mRNA [NM_022089]	1.58859	9.83346	5.60638	1.8e-05	0.0106999	3.02004
A_23_P21800	0	0	immunoglobulin kappa variable 3-20 [Source:HGNC Symbol;Acc:HGNC:5817] [ENST00000492167]	-4.24062	9.89786	-5.60324	1.81e-05	0.0106999	3.01368
A_33_P3377151	CCL19	chemokine (C-C motif) ligand 19	Homo sapiens chemokine (C-C motif) ligand 19 (CCL19), mRNA [NM_006274]	-3.41768	8.84847	-5.60233	1.82e-05	0.0106999	3.01185
A_33_P3336822	0	0	immunoglobulin lambda variable 1-44 [Source:HGNC Symbol;Acc:HGNC:5879] [ENST00000390297]	-3.47634	8.91442	-5.56012	2e-05	0.011359	2.92621
A_33_P3304707	0	0	immunoglobulin lambda variable 2-8 [Source:HGNC Symbol;Acc:HGNC:5895] [ENST00000620395]	-3.27934	9.55509	-5.54593	2.06e-05	0.0114669	2.89736
A_23_P20697	ADAMTSL2	ADAMTS-like 2	Homo sapiens ADAMTS-like 2 (ADAMTSL2), transcript variant 1, mRNA [NM_014694]	-2.67059	9.14786	-5.53735	2.1e-05	0.0114785	2.8799
A_33_P3212257	MMRN1	multimerin 1	Homo sapiens multimerin 1 (MMRN1), mRNA [NM_007351]	-2.62218	7.71646	-5.53574	2.11e-05	0.0114785	2.87663
A_33_P3379039	IGLL5	immunoglobulin lambda-like polypeptide 5	Homo sapiens immunoglobulin lambda-like polypeptide 5 (IGLL5), transcript variant 1, mRNA [NM_001178126]	-5.35798	12.5801	-5.52591	2.16e-05	0.0115102	2.85662
A_33_P3312509	ADAMTSL2	ADAMTS-like 2	Homo sapiens ADAMTS-like 2 (ADAMTSL2), transcript variant 1, mRNA [NM_014694]	-3.88167	10.6903	-5.52357	2.17e-05	0.0115102	2.85184
A_24_P154037	IRS2	insulin receptor substrate 2	Homo sapiens insulin receptor substrate 2 (IRS2), mRNA [NM_003749]	-1.66249	12.2903	-5.51332	2.22e-05	0.0115706	2.83097
A_24_P107941	USB1	U6 snRNA biogenesis 1	Homo sapiens U6 snRNA biogenesis 1 (USB1), transcript variant 1, mRNA [NM_024598]	1.18338	12.9433	5.49775	2.3e-05	0.0116983	2.79923
A_33_P3424591	0	0	immunoglobulin heavy constant gamma 1 (G1m marker) [Source:HGNC Symbol;Acc:HGNC:5525] [ENST00000390549]	-4.86677	12.6867	-5.49407	2.32e-05	0.0116983	2.79173
A_33_P3270311	HECW2	HECT, C2 and WW domain containing E3 ubiquitin protein ligase 2	Homo sapiens HECT, C2 and WW domain containing E3 ubiquitin protein ligase 2 (HECW2), mRNA [NM_020760]	-2.20818	8.22196	-5.48747	2.35e-05	0.0116983	2.77826
A_21_P0011877	LOC102725407	uncharacterized LOC102725407	0	1.86892	8.04039	5.47607	2.41e-05	0.01173	2.75498
A_33_P3306110	CALCRL	calcitonin receptor-like	Homo sapiens calcitonin receptor-like (CALCRL), transcript variant 1, mRNA [NM_005795]	-1.92057	7.75984	-5.45873	2.51e-05	0.0119646	2.71955
A_33_P3306103	CALCRL	calcitonin receptor-like	Homo sapiens calcitonin receptor-like (CALCRL), transcript variant 1, mRNA [NM_005795]	-2.27021	8.33168	-5.44373	2.59e-05	0.0122584	2.68886
A_23_P215461	LIMK1	LIM domain kinase 1	Homo sapiens LIM domain kinase 1 (LIMK1), transcript variant 1, mRNA [NM_002314]	1.5702	10.0726	5.4384	2.62e-05	0.012291	2.67795
A_23_P216361	COL14A1	collagen, type XIV, alpha 1	Homo sapiens collagen, type XIV, alpha 1 (COL14A1), mRNA [NM_021110]	-1.95457	7.67659	-5.43078	2.67e-05	0.0123881	2.66236
A_24_P173566	0	0	immunoglobulin lambda variable 3-1 [Source:HGNC Symbol;Acc:HGNC:5896] [ENST00000390319]	-2.79933	8.62244	-5.42475	2.71e-05	0.0124004	2.65001
A_33_P3263319	0	0	immunoglobulin heavy constant gamma 1 (G1m marker) [Source:HGNC Symbol;Acc:HGNC:5525] [ENST00000611473]	-5.51049	11.9456	-5.41825	2.74e-05	0.0124004	2.63668
A_23_P163820	ZNF629	zinc finger protein 629	Homo sapiens zinc finger protein 629 (ZNF629), mRNA [NM_001080417]	1.27043	9.84867	5.41047	2.79e-05	0.0125074	2.62073
A_21_P0011875	LOC102725407	uncharacterized LOC102725407	0	1.57997	7.60942	5.4046	2.83e-05	0.0125623	2.60869
A_33_P3390868	SYNPO2	synaptopodin 2	Homo sapiens synaptopodin 2 (SYNPO2), transcript variant 1, mRNA [NM_133477]	-1.73193	8.54607	-5.40026	2.86e-05	0.0125752	2.59979
A_32_P80850	COL14A1	collagen, type XIV, alpha 1	Homo sapiens collagen, type XIV, alpha 1 (COL14A1), mRNA [NM_021110]	-1.68547	8.11098	-5.38564	2.95e-05	0.0128386	2.56978
A_24_P915007	NACC1	nucleus accumbens associated 1, BEN and BTB (POZ) domain containing	Homo sapiens nucleus accumbens associated 1, BEN and BTB (POZ) domain containing (NACC1), mRNA [NM_052876]	1.24638	11.3585	5.36986	3.06e-05	0.0128386	2.53737
A_33_P3424612	0	0	immunoglobulin kappa variable 3-11 [Source:HGNC Symbol;Acc:HGNC:5815] [ENST00000483158]	-3.45722	10.0531	-5.36477	3.1e-05	0.0128386	2.52691
A_23_P374695	TEK	TEK tyrosine kinase, endothelial	Homo sapiens TEK tyrosine kinase, endothelial (TEK), transcript variant 1, mRNA [NM_000459]	-2.70453	9.07833	-5.35574	3.16e-05	0.0129106	2.50834
A_23_P136964	RPGR	retinitis pigmentosa GTPase regulator	Homo sapiens retinitis pigmentosa GTPase regulator (RPGR), transcript variant A, mRNA [NM_000328]	-1.2584	9.87016	-5.35507	3.16e-05	0.0129106	2.50695
A_23_P218369	CCL14	chemokine (C-C motif) ligand 14	Homo sapiens chemokine (C-C motif) ligand 14 (CCL14), transcript variant 3, mRNA [NM_032963]	-3.90751	9.21198	-5.35148	3.19e-05	0.0129112	2.49957
A_23_P29079	PFKL	phosphofructokinase, liver	Homo sapiens phosphofructokinase, liver (PFKL), transcript variant 1, mRNA [NM_001002021]	1.0398	11.602	5.34289	3.25e-05	0.013059	2.4819
A_24_P239076	IGLL1	immunoglobulin lambda-like polypeptide 1	Homo sapiens immunoglobulin lambda-like polypeptide 1 (IGLL1), transcript variant 1, mRNA [NM_020070]	-3.76093	12.0004	-5.33349	3.32e-05	0.0131304	2.46253
A_24_P208436	PDE1A	phosphodiesterase 1A, calmodulin-dependent	Homo sapiens phosphodiesterase 1A, calmodulin-dependent (PDE1A), transcript variant 2, mRNA [NM_001003683]	-1.29762	7.73952	-5.32676	3.37e-05	0.0131843	2.44868
A_23_P152406	CAPNS2	calpain, small subunit 2	Homo sapiens calpain, small subunit 2 (CAPNS2), mRNA [NM_032330]	1.4742	8.00345	5.3248	3.39e-05	0.0131843	2.44463
A_23_P70968	HOXA7	homeobox A7	Homo sapiens homeobox A7 (HOXA7), mRNA [NM_006896]	2.59876	7.66052	5.31886	3.43e-05	0.01326	2.4324
A_24_P237878	FAM195B	family with sequence similarity 195, member B	Homo sapiens family with sequence similarity 195, member B (FAM195B), transcript variant 1, mRNA [NM_207368]	1.16805	14.382	5.30957	3.51e-05	0.0133372	2.41325
A_33_P3263432	ITGA10	integrin, alpha 10	Homo sapiens integrin, alpha 10 (ITGA10), transcript variant 1, mRNA [NM_003637]	-2.28629	8.66105	-5.30395	3.55e-05	0.0133938	2.40166
A_33_P3287039	TFPT	TCF3 (E2A) fusion partner (in childhood Leukemia)	Homo sapiens TCF3 (E2A) fusion partner (in childhood Leukemia) (TFPT), mRNA [NM_013342]	1.03273	12.1126	5.30108	3.57e-05	0.0133938	2.39573
A_33_P3395675	0	0	immunoglobulin lambda constant 2 (Kern-Oz- marker) [Source:HGNC Symbol;Acc:HGNC:5856] [ENST00000390323]	-4.82624	13.193	-5.27696	3.77e-05	0.0138902	2.34592
A_24_P357847	0	0	immunoglobulin kappa variable 3-15 [Source:HGNC Symbol;Acc:HGNC:5816] [ENST00000390252]	-4.23043	10.041	-5.27525	3.79e-05	0.0138902	2.34238
A_24_P369232	CCDC3	coiled-coil domain containing 3	Homo sapiens coiled-coil domain containing 3 (CCDC3), transcript variant 1, mRNA [NM_031455]	-3.76506	10.573	-5.26757	3.85e-05	0.0139187	2.32652
A_23_P105562	VWF	von Willebrand factor	Homo sapiens von Willebrand factor (VWF), mRNA [NM_000552]	-3.65817	10.7152	-5.2631	3.89e-05	0.0139187	2.31729
A_21_P0000660	LOC100499489	uncharacterized LOC100499489	Homo sapiens uncharacterized LOC100499489 (LOC100499489), long non-coding RNA [NR_036533]	1.62009	9.70395	5.2586	3.93e-05	0.0139187	2.30797
A_23_P360754	ADAMTS4	ADAM metallopeptidase with thrombospondin type 1 motif, 4	Homo sapiens ADAM metallopeptidase with thrombospondin type 1 motif, 4 (ADAMTS4), mRNA [NM_005099]	-3.45382	10.2319	-5.25342	3.98e-05	0.0139245	2.29726
A_33_P3262495	ZNF503	zinc finger protein 503	Homo sapiens zinc finger protein 503 (ZNF503), transcript variant 1, mRNA [NM_032772]	2.21423	11.6057	5.25227	3.99e-05	0.0139245	2.29489
A_23_P72651	ECSCR	endothelial cell surface expressed chemotaxis and apoptosis regulator	Homo sapiens endothelial cell surface expressed chemotaxis and apoptosis regulator (ECSCR), transcript variant 1, mRNA [NM_001077693]	-2.36034	8.05844	-5.24293	4.08e-05	0.0140802	2.27556
A_23_P138524	CPXM2	carboxypeptidase X (M14 family), member 2	Homo sapiens carboxypeptidase X (M14 family), member 2 (CPXM2), mRNA [NM_198148]	-2.35509	8.64595	-5.23702	4.13e-05	0.0141216	2.26331
A_23_P47616	FOLH1	folate hydrolase (prostate-specific membrane antigen) 1	Homo sapiens folate hydrolase (prostate-specific membrane antigen) 1 (FOLH1), transcript variant 1, mRNA [NM_004476]	-2.98028	9.20952	-5.23128	4.18e-05	0.0141315	2.25143
A_33_P3414017	0	0	0	1.68025	10.4364	5.22619	4.23e-05	0.0141315	2.24089
A_21_P0010265	LOC101928796	uncharacterized LOC101928796	Homo sapiens uncharacterized LOC101928796 (LOC101928796), long non-coding RNA [NR_109931]	1.76955	7.49073	5.221	4.28e-05	0.0141315	2.23012
A_21_P0014213	0	0	0	-1.34259	7.56003	-5.22045	4.29e-05	0.0141315	2.229
A_21_P0009764	0	0	0	1.16841	7.90968	5.2163	4.33e-05	0.0141315	2.22039
A_33_P3220570	UBTD1	ubiquitin domain containing 1	Homo sapiens ubiquitin domain containing 1 (UBTD1), mRNA [NM_024954]	1.75657	11.4737	5.21654	4.33e-05	0.0141315	2.22088
A_33_P3275702	FMO2	flavin containing monooxygenase 2 (non-functional)	Homo sapiens flavin containing monooxygenase 2 (non-functional) (FMO2), transcript variant 1, mRNA [NM_001460]	-2.38071	7.54327	-5.175	4.75e-05	0.0151704	2.1347
A_33_P3502914	ZDHHC8P1	zinc finger, DHHC-type containing 8 pseudogene 1	Homo sapiens zinc finger, DHHC-type containing 8 pseudogene 1 (ZDHHC8P1), non-coding RNA [NR_003950]	1.56974	8.60095	5.16794	4.83e-05	0.0151704	2.12003
A_23_P9485	ORM2	orosomucoid 2	Homo sapiens orosomucoid 2 (ORM2), mRNA [NM_000608]	-6.69178	12.0798	-5.16488	4.86e-05	0.0151704	2.11366
A_23_P100326	NPRL3	nitrogen permease regulator-like 3 (S. cerevisiae)	Homo sapiens nitrogen permease regulator-like 3 (S. cerevisiae) (NPRL3), transcript variant 2, mRNA [NM_001039476]	1.01241	11.9729	5.1637	4.88e-05	0.0151704	2.11122
A_33_P3343090	MAP1S	microtubule-associated protein 1S	Homo sapiens microtubule-associated protein 1S (MAP1S), mRNA [NM_018174]	1.19911	13.4468	5.15733	4.95e-05	0.0151704	2.09796
A_33_P3281807	PDDC1	Parkinson disease 7 domain containing 1	Homo sapiens Parkinson disease 7 domain containing 1 (PDDC1), mRNA [NM_182612]	1.137	8.58489	5.15268	5e-05	0.0151704	2.0883
A_24_P391230	CYYR1	cysteine/tyrosine-rich 1	Homo sapiens cysteine/tyrosine-rich 1 (CYYR1), mRNA [NM_052954]	-1.67313	7.36842	-5.15055	5.03e-05	0.0151704	2.08386
A_33_P3282556	TMEM204	transmembrane protein 204	Homo sapiens transmembrane protein 204 (TMEM204), transcript variant 1, mRNA [NM_024600]	-3.01316	9.86763	-5.14205	5.12e-05	0.0152191	2.06619
A_33_P3300975	HOXC4	homeobox C4	Homo sapiens homeobox C4 (HOXC4), transcript variant 1, mRNA [NM_014620]	2.23432	8.68433	5.14176	5.13e-05	0.0152191	2.06558
A_21_P0000161	USB1	U6 snRNA biogenesis 1	Homo sapiens U6 snRNA biogenesis 1 (USB1), transcript variant 3, mRNA [NM_001204911]	1.68893	8.72541	5.14034	5.14e-05	0.0152191	2.06263
A_32_P19840	lnc-EPHA1-1	lnc-EPHA1-1:1	PREDICTED: Homo sapiens uncharacterized LOC100507507 (LOC100507507), mRNA [XM_006710194]	1.49004	10.1674	5.13667	5.19e-05	0.0152573	2.055
A_23_P77630	MAP1LC3B	microtubule-associated protein 1 light chain 3 beta	Homo sapiens microtubule-associated protein 1 light chain 3 beta (MAP1LC3B), mRNA [NM_022818]	1.00866	10.7313	5.12466	5.33e-05	0.0154998	2.02997
A_33_P3266419	GLTP	glycolipid transfer protein	Homo sapiens glycolipid transfer protein (GLTP), mRNA [NM_016433]	1.19324	7.98057	5.10529	5.57e-05	0.016014	1.98962
A_23_P52480	CYP2C18	cytochrome P450, family 2, subfamily C, polypeptide 18	Homo sapiens cytochrome P450, family 2, subfamily C, polypeptide 18 (CYP2C18), transcript variant 1, mRNA [NM_000772]	-4.16168	9.05328	-5.07415	5.98e-05	0.016936	1.92466
A_33_P3349637	PCDH1	protocadherin 1	Homo sapiens protocadherin 1 (PCDH1), transcript variant 1, mRNA [NM_002587]	-3.97865	11.7293	-5.07329	5.99e-05	0.016936	1.92285
A_23_P379630	SLC38A10	solute carrier family 38, member 10	Homo sapiens solute carrier family 38, member 10 (SLC38A10), transcript variant 2, mRNA [NM_138570]	1.08246	9.41026	5.06419	6.12e-05	0.0169778	1.90386
A_21_P0010328	LOC101928891	uncharacterized LOC101928891	Homo sapiens uncharacterized LOC101928891 (LOC101928891), long non-coding RNA [NR_110537]	1.65943	8.94284	5.0619	6.15e-05	0.0169778	1.89907
A_33_P3364959	0	0	Homo sapiens isolate N1408L immunoglobulin lambda light chain variable region (IGLV2) mRNA, IGLV2-23*02 allele, partial cds. [DQ098707]	-3.42362	9.42662	-5.05238	6.28e-05	0.0169778	1.87918
A_23_P430658	HEYL	hes-related family bHLH transcription factor with YRPW motif-like	Homo sapiens hes-related family bHLH transcription factor with YRPW motif-like (HEYL), mRNA [NM_014571]	-3.18597	9.42055	-5.05069	6.31e-05	0.0169778	1.87565
A_33_P3253234	IQSEC2	IQ motif and Sec7 domain 2	Homo sapiens IQ motif and Sec7 domain 2 (IQSEC2), transcript variant 3, mRNA [NM_001243197]	1.70357	9.60383	5.04672	6.37e-05	0.0169836	1.86736
A_33_P3269636	SBSN	suprabasin	Homo sapiens suprabasin (SBSN), transcript variant 1, mRNA [NM_001166034]	3.84001	8.29815	5.0459	6.38e-05	0.0169836	1.86564
A_23_P63660	FAM213A	family with sequence similarity 213, member A	Homo sapiens family with sequence similarity 213, member A (FAM213A), transcript variant 1, mRNA [NM_032333]	-2.24266	11.9108	-5.04016	6.46e-05	0.017023	1.85365
A_24_P364838	SLC9A3R2	solute carrier family 9, subfamily A (NHE3, cation proton antiporter 3), member 3 regulator 2	Homo sapiens solute carrier family 9, subfamily A (NHE3, cation proton antiporter 3), member 3 regulator 2 (SLC9A3R2), transcript variant 2, mRNA [NM_004785]	-1.79518	10.7868	-5.03808	6.49e-05	0.017023	1.84929
A_24_P327181	WNK4	WNK lysine deficient protein kinase 4	Homo sapiens WNK lysine deficient protein kinase 4 (WNK4), mRNA [NM_032387]	2.35689	8.05923	5.02271	6.72e-05	0.0173366	1.81713
A_33_P3367392	FAM167B	family with sequence similarity 167, member B	Homo sapiens family with sequence similarity 167, member B (FAM167B), mRNA [NM_032648]	-2.05676	9.36474	-5.02103	6.75e-05	0.0173366	1.81362
A_23_P44466	CCDC102B	coiled-coil domain containing 102B	Homo sapiens coiled-coil domain containing 102B (CCDC102B), transcript variant 2, mRNA [NM_024781]	-2.69316	8.70547	-4.99713	7.13e-05	0.0180429	1.76357
A_24_P201064	PPP1R3B	protein phosphatase 1, regulatory subunit 3B	Homo sapiens protein phosphatase 1, regulatory subunit 3B (PPP1R3B), transcript variant 1, mRNA [NM_001201329]	-1.96431	11.8359	-4.99693	7.13e-05	0.0180429	1.76316
A_23_P116091	DPP3	dipeptidyl-peptidase 3	Homo sapiens dipeptidyl-peptidase 3 (DPP3), transcript variant 2, mRNA [NM_130443]	1.14263	11.1962	4.98429	7.34e-05	0.0183879	1.73666
A_33_P3388835	STXBP2	syntaxin binding protein 2	Homo sapiens syntaxin binding protein 2 (STXBP2), transcript variant 3, mRNA [NM_001272034]	1.03442	8.60079	4.9791	7.43e-05	0.018478	1.72579
A_33_P3418010	NUP62	nucleoporin 62kDa	Homo sapiens nucleoporin 62kDa (NUP62), transcript variant 2, mRNA [NM_016553]	1.09731	11.4986	4.97275	7.54e-05	0.0186035	1.71246
A_33_P3331376	EPHB2	EPH receptor B2	Homo sapiens EPH receptor B2 (EPHB2), transcript variant 2, mRNA [NM_004442]	1.45388	7.78419	4.97048	7.58e-05	0.0186093	1.70771
A_24_P266285	IQCE	IQ motif containing E	Homo sapiens IQ motif containing E (IQCE), transcript variant 1, mRNA [NM_152558]	1.0195	8.06941	4.96763	7.63e-05	0.0186406	1.70172
A_24_P510357	0	0	immunoglobulin lambda variable 2-14 [Source:HGNC Symbol;Acc:HGNC:5888] [ENST00000390312]	-3.25808	9.38227	-4.96226	7.72e-05	0.0187805	1.69045
A_23_P207766	ARHGDIA	Rho GDP dissociation inhibitor (GDI) alpha	Homo sapiens Rho GDP dissociation inhibitor (GDI) alpha (ARHGDIA), transcript variant 2, mRNA [NM_004309]	1.12784	11.8251	4.9537	7.87e-05	0.01906	1.6725
A_23_P359904	PDDC1	Parkinson disease 7 domain containing 1	Homo sapiens Parkinson disease 7 domain containing 1 (PDDC1), mRNA [NM_182612]	1.09955	12.9824	4.94385	8.05e-05	0.0192475	1.6518
A_23_P425304	SUFU	suppressor of fused homolog (Drosophila)	Homo sapiens suppressor of fused homolog (Drosophila) (SUFU), transcript variant 1, mRNA [NM_016169]	1.19599	7.91495	4.90844	8.73e-05	0.0204	1.5774
A_32_P150891	DIAPH3	diaphanous-related formin 3	Homo sapiens diaphanous-related formin 3 (DIAPH3), transcript variant 1, mRNA [NM_001042517]	2.40801	9.51157	4.90854	8.73e-05	0.0204	1.5776
A_23_P5601	DOK1	docking protein 1, 62kDa (downstream of tyrosine kinase 1)	Homo sapiens docking protein 1, 62kDa (downstream of tyrosine kinase 1) (DOK1), transcript variant 1, mRNA [NM_001381]	1.54305	12.3506	4.90764	8.75e-05	0.0204	1.57571
A_23_P17706	IL17RA	interleukin 17 receptor A	Homo sapiens interleukin 17 receptor A (IL17RA), transcript variant 1, mRNA [NM_014339]	1.33629	10.948	4.90118	8.88e-05	0.0205782	1.56213
A_23_P200780	TGFBR3	transforming growth factor, beta receptor III	Homo sapiens transforming growth factor, beta receptor III (TGFBR3), transcript variant 1, mRNA [NM_003243]	-1.31138	8.39918	-4.89046	9.1e-05	0.0209131	1.53956
A_21_P0013517	XLOC_l2_014549	0	BROAD Institute lincRNA (XLOC_l2_014549), lincRNA [TCONS_l2_00028240]	-2.10177	10.9053	-4.88377	9.24e-05	0.0209131	1.52547
A_24_P318990	0	0	immunoglobulin lambda variable 1-50 (non-functional) [Source:HGNC Symbol;Acc:HGNC:5881] [ENST00000390291]	-2.35358	9.43086	-4.86189	9.72e-05	0.02154	1.47939
A_33_P3234202	DNASE1L3	deoxyribonuclease I-like 3	Homo sapiens deoxyribonuclease I-like 3 (DNASE1L3), transcript variant 1, mRNA [NM_004944]	-3.92469	8.68237	-4.85865	9.79e-05	0.02154	1.47256
A_24_P461497	0	0	0	1.3389	8.46167	4.83693	0.000102901	0.0218235	1.42677
A_23_P127186	TACC2	transforming, acidic coiled-coil containing protein 2	Homo sapiens transforming, acidic coiled-coil containing protein 2 (TACC2), transcript variant 1, mRNA [NM_206862]	-1.84681	9.91329	-4.83603	0.000103115	0.0218235	1.42486
A_33_P3313145	ITIH3	inter-alpha-trypsin inhibitor heavy chain 3	Homo sapiens inter-alpha-trypsin inhibitor heavy chain 3 (ITIH3), mRNA [NM_002217]	-4.71244	10.2196	-4.83535	0.000103275	0.0218235	1.42344
A_23_P82979	LAMC3	laminin, gamma 3	Homo sapiens laminin, gamma 3 (LAMC3), mRNA [NM_006059]	-2.68731	9.02069	-4.83444	0.000103492	0.0218235	1.42152
A_23_P162607	STAB2	stabilin 2	Homo sapiens stabilin 2 (STAB2), mRNA [NM_017564]	-2.45003	7.84652	-4.83435	0.000103513	0.0218235	1.42133
A_23_P208698	GYS1	glycogen synthase 1 (muscle)	Homo sapiens glycogen synthase 1 (muscle) (GYS1), transcript variant 1, mRNA [NM_002103]	1.24331	11.2099	4.82264	0.000106337	0.0220782	1.39662
A_23_P143178	LBP	lipopolysaccharide binding protein	Homo sapiens lipopolysaccharide binding protein (LBP), mRNA [NM_004139]	-3.60282	8.64213	-4.81988	0.000107013	0.0220782	1.3908
A_32_P157927	0	0	immunoglobulin kappa variable 4-1 [Source:HGNC Symbol;Acc:HGNC:5834] [ENST00000390243]	-3.21548	9.20726	-4.81802	0.000107472	0.0220782	1.38687
A_32_P172141	CDON	cell adhesion associated, oncogene regulated	Homo sapiens cell adhesion associated, oncogene regulated (CDON), transcript variant 2, mRNA [NM_016952]	1.6839	8.80167	4.81413	0.000108437	0.0220782	1.37866
A_23_P80839	MAP6D1	MAP6 domain containing 1	Homo sapiens MAP6 domain containing 1 (MAP6D1), mRNA [NM_024871]	1.36124	9.41796	4.81382	0.000108514	0.0220782	1.37801
A_33_P3350549	0	0	0	1.65966	7.79832	4.81278	0.000108773	0.0220782	1.37582
A_23_P256504	AMBP	alpha-1-microglobulin/bikunin precursor	Homo sapiens alpha-1-microglobulin/bikunin precursor (AMBP), mRNA [NM_001633]	-6.16884	10.6974	-4.81076	0.000109281	0.0220782	1.37154
A_23_P169494	ORM1	orosomucoid 1	Homo sapiens orosomucoid 1 (ORM1), mRNA [NM_000607]	-5.9661	12.6824	-4.80561	0.000110582	0.0220782	1.36067
A_23_P123454	NUDT18	nudix (nucleoside diphosphate linked moiety X)-type motif 18	Homo sapiens nudix (nucleoside diphosphate linked moiety X)-type motif 18 (NUDT18), mRNA [NM_024815]	1.00126	9.67524	4.80521	0.000110685	0.0220782	1.35981
A_33_P3333627	PHACTR1	phosphatase and actin regulator 1	Homo sapiens phosphatase and actin regulator 1 (PHACTR1), transcript variant 1, mRNA [NM_030948]	1.22046	7.68553	4.80448	0.00011087	0.0220782	1.35829
A_23_P48217	APOLD1	apolipoprotein L domain containing 1	Homo sapiens apolipoprotein L domain containing 1 (APOLD1), transcript variant 2, mRNA [NM_030817]	-3.03169	10.1487	-4.80382	0.00011104	0.0220782	1.35688
A_32_P159192	0	0	immunoglobulin kappa variable 3-7 (non-functional) [Source:HGNC Symbol;Acc:HGNC:5821] [ENST00000390247]	-3.35694	9.64306	-4.80293	0.000111266	0.0220782	1.35501
A_23_P8539	DAGLB	diacylglycerol lipase, beta	Homo sapiens diacylglycerol lipase, beta (DAGLB), transcript variant 1, mRNA [NM_139179]	1.14389	9.41302	4.7956	0.000113159	0.0221227	1.33952
A_33_P3251205	0	0	immunoglobulin lambda variable 3-9 (gene/pseudogene) [Source:HGNC Symbol;Acc:HGNC:5918] [ENST00000390316]	-2.02802	7.54653	-4.79557	0.000113166	0.0221227	1.33947
A_33_P3399114	CENPBD1P1	CENPBD1 pseudogene 1	Homo sapiens CENPBD1 pseudogene 1 (CENPBD1P1), non-coding RNA [NR_026052]	1.13046	11.5552	4.79479	0.000113368	0.0221227	1.33782
A_33_P3262694	0	0	Q5JX79_HUMAN (Q5JX79) OTTHUMP00000030115 (Fragment), partial (27%) [THC2659533]	1.30434	9.87044	4.79361	0.000113676	0.0221227	1.33533
A_24_P240187	LRRN1	leucine rich repeat neuronal 1	Homo sapiens leucine rich repeat neuronal 1 (LRRN1), mRNA [NM_020873]	2.46509	7.6621	4.77862	0.000117667	0.022363	1.30364
A_23_P13548	CHRDL2	chordin-like 2	chordin-like 2 [Source:HGNC Symbol;Acc:HGNC:24168] [ENST00000376332]	-2.45243	8.88772	-4.77847	0.000117707	0.022363	1.30333
A_33_P3283824	SLC39A8	solute carrier family 39 (zinc transporter), member 8	Homo sapiens solute carrier family 39 (zinc transporter), member 8 (SLC39A8), transcript variant 3, mRNA [NM_001135147]	2.44547	7.74194	4.77822	0.000117776	0.022363	1.30279
A_33_P3330443	FAM110B	family with sequence similarity 110, member B	Homo sapiens family with sequence similarity 110, member B (FAM110B), mRNA [NM_147189]	1.57342	8.78385	4.77732	0.000118019	0.022363	1.3009
A_33_P3295333	CLEC1A	C-type lectin domain family 1, member A	Homo sapiens C-type lectin domain family 1, member A (CLEC1A), transcript variant 4, mRNA [NM_001297750]	-1.53643	7.95312	-4.77167	0.000119565	0.022363	1.28894
A_24_P82032	RHOJ	ras homolog family member J	Homo sapiens ras homolog family member J (RHOJ), mRNA [NM_020663]	-1.87807	8.0825	-4.77126	0.000119676	0.022363	1.28809
A_33_P3216059	ASPN	asporin	Homo sapiens asporin (ASPN), transcript variant 2, mRNA [NM_001193335]	-2.70878	8.90353	-4.77097	0.000119756	0.022363	1.28748
A_21_P0000363	SNORA25	small nucleolar RNA, H/ACA box 25	Homo sapiens small nucleolar RNA, H/ACA box 25 (SNORA25), small nucleolar RNA [NR_003028]	-1.36762	9.73181	-4.76943	0.000120181	0.022363	1.28422
A_33_P3753757	lnc-SUSD1-1	lnc-SUSD1-1:2	Homo sapiens cDNA FLJ38333 fis, clone FCBBF3025674. [AK095652]	1.00752	7.28478	4.76857	0.00012042	0.022363	1.2824
A_23_P158007	ZDHHC12	zinc finger, DHHC-type containing 12	Homo sapiens zinc finger, DHHC-type containing 12 (ZDHHC12), mRNA [NM_032799]	1.06666	10.2805	4.76772	0.000120657	0.022363	1.2806
A_33_P3300965	HOXC6	homeobox C6	Homo sapiens homeobox C6 (HOXC6), transcript variant 1, mRNA [NM_004503]	2.45827	9.34856	4.75948	0.000122966	0.0224901	1.26318
A_24_P6517	PLEKHG1	pleckstrin homology domain containing, family G (with RhoGef domain) member 1	Homo sapiens pleckstrin homology domain containing, family G (with RhoGef domain) member 1 (PLEKHG1), mRNA [NM_001029884]	-1.57052	7.9424	-4.75902	0.000123098	0.0224901	1.2622
A_33_P3217332	ZNF93	zinc finger protein 93	Homo sapiens zinc finger protein 93 (ZNF93), mRNA [NM_031218]	1.04146	7.87164	4.75726	0.000123598	0.0224962	1.25847
A_23_P39799	LOXL3	lysyl oxidase-like 3	Homo sapiens lysyl oxidase-like 3 (LOXL3), transcript variant 1, mRNA [NM_032603]	1.28739	7.66394	4.75189	0.000125135	0.0226369	1.24712
A_24_P415327	HPS1	Hermansky-Pudlak syndrome 1	Homo sapiens Hermansky-Pudlak syndrome 1 (HPS1), transcript variant 1, mRNA [NM_000195]	1.10685	10.3346	4.74749	0.000126411	0.0226817	1.2378
A_21_P0009008	0	0	long intergenic non-protein coding RNA 1290 [Source:HGNC Symbol;Acc:HGNC:50356] [ENST00000566787]	-1.0585	7.11454	-4.73474	0.000130179	0.0231269	1.21082
A_21_P0013865	LOC102725299	uncharacterized LOC102725299	chromosome X open reading frame 49B [Source:HGNC Symbol;Acc:HGNC:34229] [ENST00000440412]	1.98577	7.38795	4.72073	0.00013445	0.0236778	1.18116
A_21_P0012591	UGT2B11	UDP glucuronosyltransferase 2 family, polypeptide B11	Homo sapiens UDP glucuronosyltransferase 2 family, polypeptide B11 (UGT2B11), mRNA [NM_001073]	-4.67275	10.9913	-4.70988	0.000137856	0.023809	1.15817
A_23_P345460	PLEKHG4	pleckstrin homology domain containing, family G (with RhoGef domain) member 4	Homo sapiens pleckstrin homology domain containing, family G (with RhoGef domain) member 4 (PLEKHG4), transcript variant 3, mRNA [NM_001129728]	1.7017	9.10151	4.70959	0.000137949	0.023809	1.15755
A_23_P27107	TM4SF5	transmembrane 4 L six family member 5	Homo sapiens transmembrane 4 L six family member 5 (TM4SF5), mRNA [NM_003963]	-4.78138	10.4137	-4.70869	0.000138235	0.023809	1.15565
A_23_P216429	ASPN	asporin	Homo sapiens asporin (ASPN), transcript variant 1, mRNA [NM_017680]	-3.26347	9.09618	-4.70268	0.000140164	0.0239082	1.14291
A_23_P94902	KCTD8	potassium channel tetramerization domain containing 8	Homo sapiens potassium channel tetramerization domain containing 8 (KCTD8), mRNA [NM_198353]	2.03626	7.38006	4.70257	0.000140201	0.0239082	1.14267
A_23_P7342	UGT2B10	UDP glucuronosyltransferase 2 family, polypeptide B10	Homo sapiens UDP glucuronosyltransferase 2 family, polypeptide B10 (UGT2B10), transcript variant 1, mRNA [NM_001075]	-4.68492	11.0507	-4.69913	0.000141317	0.0239082	1.13539
A_24_P302249	APOA2	apolipoprotein A-II	Homo sapiens apolipoprotein A-II (APOA2), mRNA [NM_001643]	-6.441	10.3126	-4.69785	0.000141736	0.0239082	1.13267
A_33_P3724750	0	0	Homo sapiens hypothetical protein LOC151878, mRNA (cDNA clone IMAGE:3844647), partial cds. [BC014063]	-2.0699	10.0848	-4.68995	0.000144342	0.0241176	1.11593
A_23_P1519	PITPNM1	phosphatidylinositol transfer protein, membrane-associated 1	Homo sapiens phosphatidylinositol transfer protein, membrane-associated 1 (PITPNM1), transcript variant 1, mRNA [NM_004910]	1.02477	8.48833	4.68785	0.000145044	0.0241176	1.11147
A_21_P0000234	SNORD38B	small nucleolar RNA, C/D box 38B	Homo sapiens small nucleolar RNA, C/D box 38B (SNORD38B), small nucleolar RNA [NR_001457]	-1.2863	9.49871	-4.68686	0.000145376	0.0241176	1.10937
A_23_P386912	UGT2B4	UDP glucuronosyltransferase 2 family, polypeptide B4	Homo sapiens UDP glucuronosyltransferase 2 family, polypeptide B4 (UGT2B4), transcript variant 1, mRNA [NM_021139]	-4.54001	8.74249	-4.67989	0.000147733	0.0244285	1.09459
A_24_P317907	SORBS1	sorbin and SH3 domain containing 1	Homo sapiens sorbin and SH3 domain containing 1 (SORBS1), transcript variant 3, mRNA [NM_001034954]	-2.93261	9.21311	-4.67133	0.000150677	0.0246742	1.07645
A_33_P3312466	BTNL9	butyrophilin-like 9	Homo sapiens butyrophilin-like 9 (BTNL9), mRNA [NM_152547]	-1.09751	7.16823	-4.67108	0.000150765	0.0246742	1.07591
A_33_P3352307	RPS6KA1	ribosomal protein S6 kinase, 90kDa, polypeptide 1	Homo sapiens ribosomal protein S6 kinase, 90kDa, polypeptide 1 (RPS6KA1), transcript variant 1, mRNA [NM_002953]	1.04438	8.44082	4.66685	0.000152244	0.0246742	1.06694
A_23_P323272	OSR1	odd-skipped related transciption factor 1	Homo sapiens odd-skipped related transciption factor 1 (OSR1), mRNA [NM_145260]	1.93126	7.12064	4.66579	0.000152617	0.0246742	1.06469
A_23_P218126	0	0	immunoglobulin heavy constant gamma 1 (G1m marker) [Source:HGNC Symbol;Acc:HGNC:5525] [ENST00000612473]	-3.29132	12.5673	-4.66565	0.000152667	0.0246742	1.06439
A_23_P107116	RNF112	ring finger protein 112	Homo sapiens ring finger protein 112 (RNF112), mRNA [NM_007148]	-1.02857	8.10589	-4.6391	0.000162321	0.0257907	1.00803
A_23_P97112	SELE	selectin E	Homo sapiens selectin E (SELE), mRNA [NM_000450]	-2.32783	7.49477	-4.63646	0.000163314	0.0258236	1.00243
A_24_P63019	IL1R2	interleukin 1 receptor, type II	Homo sapiens interleukin 1 receptor, type II (IL1R2), transcript variant 1, mRNA [NM_004633]	-1.83394	8.28335	-4.63231	0.00016489	0.0259107	0.993603
A_33_P3350374	FAM213A	family with sequence similarity 213, member A	Homo sapiens family with sequence similarity 213, member A (FAM213A), transcript variant 4, mRNA [NM_001243780]	-1.58478	9.90298	-4.62651	0.000167111	0.0259813	0.981301
A_33_P3379922	PROC	protein C (inactivator of coagulation factors Va and VIIIa)	Homo sapiens protein C (inactivator of coagulation factors Va and VIIIa) (PROC), mRNA [NM_000312]	-4.75752	10.6844	-4.62552	0.000167496	0.0259813	0.979188
A_23_P257834	ALB	albumin	Homo sapiens albumin (ALB), mRNA [NM_000477]	-7.34015	13.4274	-4.62319	0.000168398	0.0259813	0.97425
A_24_P415601	RNH1	ribonuclease/angiogenin inhibitor 1	Homo sapiens ribonuclease/angiogenin inhibitor 1 (RNH1), transcript variant 1, mRNA [NM_002939]	1.35675	13.1074	4.6127	0.000172531	0.0263743	0.951961
A_23_P16415	LRP3	low density lipoprotein receptor-related protein 3	Homo sapiens low density lipoprotein receptor-related protein 3 (LRP3), mRNA [NM_002333]	1.17353	12.5521	4.60445	0.000175854	0.0265601	0.934421
A_33_P3313779	CCDC64	coiled-coil domain containing 64	Homo sapiens coiled-coil domain containing 64 (CCDC64), mRNA [NM_207311]	1.0349	7.39509	4.60316	0.000176381	0.0265601	0.931669
A_23_P168306	WASF1	WAS protein family, member 1	Homo sapiens WAS protein family, member 1 (WASF1), transcript variant 1, mRNA [NM_003931]	1.23141	10.2546	4.59956	0.000177854	0.0265862	0.924024
A_23_P16166	PNPLA6	patatin-like phospholipase domain containing 6	Homo sapiens patatin-like phospholipase domain containing 6 (PNPLA6), transcript variant 2, mRNA [NM_006702]	1.29795	9.41307	4.59809	0.00017846	0.0265862	0.920899
A_33_P3411741	SIDT2	SID1 transmembrane family, member 2	Homo sapiens SID1 transmembrane family, member 2 (SIDT2), mRNA [NM_001040455]	1.25054	9.25197	4.59671	0.000179032	0.0265862	0.917957
A_23_P374322	LACC1	laccase (multicopper oxidoreductase) domain containing 1	Homo sapiens laccase (multicopper oxidoreductase) domain containing 1 (LACC1), transcript variant 2, mRNA [NM_153218]	1.72122	8.18825	4.59637	0.000179171	0.0265862	0.917241
A_33_P3423941	IFITM1	interferon induced transmembrane protein 1	Homo sapiens interferon induced transmembrane protein 1 (IFITM1), mRNA [NM_003641]	-1.93098	13.0059	-4.59498	0.000179747	0.0265937	0.914289
A_21_P0010854	AKR1C8P	aldo-keto reductase family 1, member C8, pseudogene	Homo sapiens aldo-keto reductase family 1, member C8, pseudogene (AKR1C8P), non-coding RNA [NR_027916]	-3.44804	10.8944	-4.58831	0.000182541	0.0266415	0.900108
A_33_P3367447	ALDH3B1	aldehyde dehydrogenase 3 family, member B1	Homo sapiens aldehyde dehydrogenase 3 family, member B1 (ALDH3B1), transcript variant 3, mRNA [NM_001161473]	1.27119	9.1444	4.58685	0.000183159	0.0266415	0.897004
A_23_P170649	SBSPON	somatomedin B and thrombospondin, type 1 domain containing	Homo sapiens somatomedin B and thrombospondin, type 1 domain containing (SBSPON), mRNA [NM_153225]	2.62395	8.55094	4.58036	0.000185932	0.0266415	0.883188
A_23_P22134	BNC1	basonuclin 1	Homo sapiens basonuclin 1 (BNC1), transcript variant 1, mRNA [NM_001717]	3.38972	8.19172	4.57966	0.000186232	0.0266415	0.881704
A_24_P3005	SCN9A	sodium channel, voltage gated, type IX alpha subunit	Homo sapiens sodium channel, voltage gated, type IX alpha subunit (SCN9A), mRNA [NM_002977]	-1.34349	7.48625	-4.5778	0.000187033	0.0266415	0.87776
A_23_P100660	SERPINF1	serpin peptidase inhibitor, clade F (alpha-2 antiplasmin, pigment epithelium derived factor), member 1	Homo sapiens serpin peptidase inhibitor, clade F (alpha-2 antiplasmin, pigment epithelium derived factor), member 1 (SERPINF1), mRNA [NM_002615]	-3.73835	12.06	-4.57183	0.000189638	0.0266415	0.865041
A_23_P344421	ROBO4	roundabout, axon guidance receptor, homolog 4 (Drosophila)	Homo sapiens roundabout, axon guidance receptor, homolog 4 (Drosophila) (ROBO4), transcript variant 1, mRNA [NM_019055]	-1.85746	8.97373	-4.56999	0.000190444	0.0266415	0.861143
A_23_P115246	FCN3	ficolin (collagen/fibrinogen domain containing) 3	Homo sapiens ficolin (collagen/fibrinogen domain containing) 3 (FCN3), transcript variant 1, mRNA [NM_003665]	-4.03039	9.4113	-4.56618	0.000192132	0.0266415	0.853028
A_23_P43684	BNC2	basonuclin 2	Homo sapiens basonuclin 2 (BNC2), mRNA [NM_017637]	1.69413	8.06732	4.56615	0.000192143	0.0266415	0.852974
A_33_P3215948	MPZL2	myelin protein zero-like 2	Homo sapiens myelin protein zero-like 2 (MPZL2), transcript variant 1, mRNA [NM_005797]	-3.20275	10.8655	-4.56448	0.000192891	0.0266415	0.849404
A_23_P206920	MYH11	myosin, heavy chain 11, smooth muscle	Homo sapiens myosin, heavy chain 11, smooth muscle (MYH11), transcript variant SM1B, mRNA [NM_001040114]	-3.83836	9.7296	-4.56223	0.000193893	0.0266415	0.844636
A_33_P3835524	POU2F2	POU class 2 homeobox 2	Homo sapiens POU class 2 homeobox 2 (POU2F2), transcript variant 3, mRNA [NM_001207026]	1.11831	8.04315	4.56134	0.000194297	0.0266415	0.842725
A_33_P3285540	CLDN5	claudin 5	Homo sapiens claudin 5 (CLDN5), transcript variant 1, mRNA [NM_001130861]	-3.31811	9.3871	-4.56113	0.000194392	0.0266415	0.842276
A_33_P3253807	CEBPG	CCAAT/enhancer binding protein (C/EBP), gamma	Homo sapiens CCAAT/enhancer binding protein (C/EBP), gamma (CEBPG), transcript variant 1, mRNA [NM_001806]	-1.25222	11.862	-4.55975	0.000195011	0.0266415	0.839352
A_33_P3339860	PLEKHA2	pleckstrin homology domain containing, family A (phosphoinositide binding specific) member 2	Homo sapiens pleckstrin homology domain containing, family A (phosphoinositide binding specific) member 2 (PLEKHA2), mRNA [NM_021623]	1.15322	13.1705	4.55957	0.000195091	0.0266415	0.838972
A_33_P3221438	XXYLT1	xyloside xylosyltransferase 1	Homo sapiens xyloside xylosyltransferase 1 (XXYLT1), mRNA [NM_152531]	1.38799	10.098	4.55902	0.00019534	0.0266415	0.8378
A_33_P3265739	PTGER3	prostaglandin E receptor 3 (subtype EP3)	Homo sapiens prostaglandin E receptor 3 (subtype EP3) (PTGER3), transcript variant 9, mRNA [NM_198719]	2.48192	7.63883	4.55802	0.000195796	0.0266415	0.835658
A_23_P200829	SRGAP2	SLIT-ROBO Rho GTPase activating protein 2	Homo sapiens SLIT-ROBO Rho GTPase activating protein 2 (SRGAP2), transcript variant 1, mRNA [NM_015326]	1.33694	11.8087	4.55641	0.000196524	0.0266415	0.832244
A_24_P932418	AP2A2	adaptor-related protein complex 2, alpha 2 subunit	Homo sapiens adaptor-related protein complex 2, alpha 2 subunit (AP2A2), transcript variant 2, mRNA [NM_012305]	1.16023	12.6568	4.55554	0.00019692	0.0266415	0.830395
A_24_P555066	SMTNL2	smoothelin-like 2	Homo sapiens smoothelin-like 2 (SMTNL2), transcript variant 2, mRNA [NM_198501]	1.90439	7.1	4.55222	0.00019844	0.0267756	0.823324
A_23_P106682	EMP2	epithelial membrane protein 2	Homo sapiens epithelial membrane protein 2 (EMP2), mRNA [NM_001424]	-1.74825	12.369	-4.54944	0.000199721	0.0268076	0.817404
A_33_P3399788	SERPINA3	serpin peptidase inhibitor, clade A (alpha-1 antiproteinase, antitrypsin), member 3	Homo sapiens serpin peptidase inhibitor, clade A (alpha-1 antiproteinase, antitrypsin), member 3 (SERPINA3), mRNA [NM_001085]	-6.03481	13.9421	-4.54941	0.000199737	0.0268076	0.817334
A_23_P209735	ARMC9	armadillo repeat containing 9	Homo sapiens armadillo repeat containing 9 (ARMC9), transcript variant 2, mRNA [NM_025139]	1.73725	9.22854	4.5463	0.000201177	0.0269234	0.810726
A_23_P111737	RAMP3	receptor (G protein-coupled) activity modifying protein 3	Homo sapiens receptor (G protein-coupled) activity modifying protein 3 (RAMP3), mRNA [NM_005856]	-1.9174	7.67144	-4.54273	0.000202846	0.0269391	0.803131
A_33_P3304696	0	0	Homo sapiens clone ASPBLL50 immunoglobulin lambda light chain VJ region mRNA, partial cds. [AF058072]	-2.84175	8.09783	-4.53607	0.000206	0.0271118	0.788941
A_33_P3372647	0	0	immunoglobulin lambda variable 1-36 [Source:HGNC Symbol;Acc:HGNC:5876] [ENST00000390301]	-2.20143	8.53019	-4.53317	0.000207386	0.0271537	0.782773
A_33_P3409996	AP5Z1	adaptor-related protein complex 5, zeta 1 subunit	Homo sapiens adaptor-related protein complex 5, zeta 1 subunit (AP5Z1), mRNA [NM_014855]	1.05133	8.15553	4.52682	0.000210458	0.0273691	0.769252
A_23_P2920	SERPINA3	serpin peptidase inhibitor, clade A (alpha-1 antiproteinase, antitrypsin), member 3	Homo sapiens serpin peptidase inhibitor, clade A (alpha-1 antiproteinase, antitrypsin), member 3 (SERPINA3), mRNA [NM_001085]	-6.63819	12.9457	-4.52675	0.000210492	0.0273691	0.769103
A_33_P3423854	C8B	complement component 8, beta polypeptide	Homo sapiens complement component 8, beta polypeptide (C8B), transcript variant 2, mRNA [NM_001278543]	-5.04092	9.16146	-4.52195	0.000212848	0.0273691	0.758869
A_24_P70183	MYH11	myosin, heavy chain 11, smooth muscle	Homo sapiens myosin, heavy chain 11, smooth muscle (MYH11), transcript variant SM2B, mRNA [NM_001040113]	-3.78183	9.74063	-4.52141	0.000213115	0.0273691	0.757714
A_24_P220454	CUX1	cut-like homeobox 1	Homo sapiens cut-like homeobox 1 (CUX1), transcript variant 1, mRNA [NM_181552]	1.09088	10.4468	4.51886	0.000214374	0.0273917	0.752297
A_21_P0006537	0	0	0	1.51412	9.48511	4.50833	0.000219671	0.0278575	0.729848
A_23_P64879	KCNJ8	potassium channel, inwardly rectifying subfamily J, member 8	Homo sapiens potassium channel, inwardly rectifying subfamily J, member 8 (KCNJ8), mRNA [NM_004982]	-2.67764	8.74852	-4.50433	0.000221714	0.0280009	0.721336
A_23_P84860	FAM107A	family with sequence similarity 107, member A	Homo sapiens family with sequence similarity 107, member A (FAM107A), transcript variant 1, mRNA [NM_007177]	-2.30817	8.00674	-4.499	0.000224469	0.0280009	0.70998
A_23_P212475	SHISA5	shisa family member 5	Homo sapiens shisa family member 5 (SHISA5), transcript variant 1, mRNA [NM_016479]	1.03364	15.0257	4.49702	0.000225505	0.0280352	0.705743
A_19_P00316238	STMN1	stathmin 1	Homo sapiens stathmin 1 (STMN1), transcript variant 4, mRNA [NM_001145454]	1.20928	7.28367	4.49456	0.000226792	0.0281092	0.700508
A_24_P389916	LRRC32	leucine rich repeat containing 32	Homo sapiens leucine rich repeat containing 32 (LRRC32), transcript variant 1, mRNA [NM_005512]	-2.26145	10.1884	-4.49252	0.000227869	0.0281218	0.696152
A_23_P50839	MBD3	methyl-CpG binding domain protein 3	Homo sapiens methyl-CpG binding domain protein 3 (MBD3), transcript variant 1, mRNA [NM_001281453]	1.21919	11.792	4.48984	0.000229285	0.028187	0.690455
A_24_P205045	ERC2	ELKS/RAB6-interacting/CAST family member 2	Homo sapiens ELKS/RAB6-interacting/CAST family member 2 (ERC2), mRNA [NM_015576]	1.15675	7.14451	4.48942	0.000229511	0.028187	0.689549
A_23_P47410	ESAM	endothelial cell adhesion molecule	Homo sapiens endothelial cell adhesion molecule (ESAM), mRNA [NM_138961]	-2.018	8.4995	-4.48276	0.000233078	0.0284181	0.675365
A_33_P3221129	LRRN4CL	LRRN4 C-terminal like	Homo sapiens LRRN4 C-terminal like (LRRN4CL), mRNA [NM_203422]	1.65449	7.44559	4.4796	0.000234793	0.0284899	0.668622
A_23_P209731	ARMC9	armadillo repeat containing 9	Homo sapiens armadillo repeat containing 9 (ARMC9), transcript variant 2, mRNA [NM_025139]	1.93228	10.4306	4.47696	0.000236237	0.0285856	0.662982
A_33_P3419808	0	0	immunoglobulin lambda variable 3-27 [Source:HGNC Symbol;Acc:HGNC:5910] [ENST00000390304]	-1.53087	7.7393	-4.4731	0.000238358	0.0287158	0.654763
A_23_P250164	HGD	homogentisate 1,2-dioxygenase	Homo sapiens homogentisate 1,2-dioxygenase (HGD), mRNA [NM_000187]	-4.88681	11.4092	-4.47055	0.000239772	0.0288177	0.64932
A_23_P54116	DAAM1	dishevelled associated activator of morphogenesis 1	Homo sapiens dishevelled associated activator of morphogenesis 1 (DAAM1), transcript variant 1, mRNA [NM_014992]	-1.11989	9.37346	-4.4694	0.000240413	0.0288262	0.646865
A_33_P3265744	PTGER3	prostaglandin E receptor 3 (subtype EP3)	Homo sapiens prostaglandin E receptor 3 (subtype EP3) (PTGER3), transcript variant 5, mRNA [NM_198715]	1.2045	7.51626	4.46783	0.000241287	0.0288556	0.643526
A_23_P169819	EPHA3	EPH receptor A3	Homo sapiens EPH receptor A3 (EPHA3), transcript variant 1, mRNA [NM_005233]	-1.40853	7.26498	-4.46499	0.000242884	0.0289169	0.63746
A_33_P3241428	OBSL1	obscurin-like 1	Homo sapiens obscurin-like 1 (OBSL1), transcript variant 1, mRNA [NM_015311]	1.91012	10.1879	4.46278	0.000244132	0.0289909	0.632745
A_24_P333019	RNF24	ring finger protein 24	Homo sapiens ring finger protein 24 (RNF24), transcript variant 1, mRNA [NM_007219]	1.3227	8.71113	4.45724	0.000247287	0.0290987	0.620937
A_33_P3219785	SOWAHC	sosondowah ankyrin repeat domain family member C	Homo sapiens sosondowah ankyrin repeat domain family member C (SOWAHC), mRNA [NM_023016]	-1.8148	12.0849	-4.45519	0.000248467	0.0291022	0.616558
A_24_P194881	SHANK3	SH3 and multiple ankyrin repeat domains 3	Homo sapiens SH3 and multiple ankyrin repeat domains 3 (SHANK3), mRNA [NM_033517]	-2.13931	9.51006	-4.45313	0.000249655	0.0291739	0.612168
A_23_P253012	GRAMD1C	GRAM domain containing 1C	Homo sapiens GRAM domain containing 1C (GRAMD1C), transcript variant 1, mRNA [NM_017577]	-2.35441	9.84225	-4.44851	0.000252343	0.0292852	0.602317
A_23_P162719	DIAPH3	diaphanous-related formin 3	Homo sapiens diaphanous-related formin 3 (DIAPH3), transcript variant 2, mRNA [NM_030932]	1.9269	8.54746	4.44599	0.000253825	0.0293742	0.596933
A_23_P140434	MYO5C	myosin VC	Homo sapiens myosin VC (MYO5C), mRNA [NM_018728]	-2.38066	9.64163	-4.44516	0.000254312	0.0293742	0.59517
A_23_P38244	APOH	apolipoprotein H (beta-2-glycoprotein I)	Homo sapiens apolipoprotein H (beta-2-glycoprotein I) (APOH), mRNA [NM_000042]	-6.13808	10.9779	-4.43323	0.000261449	0.0296931	0.569709
A_23_P131089	KANK3	KN motif and ankyrin repeat domains 3	Homo sapiens KN motif and ankyrin repeat domains 3 (KANK3), mRNA [NM_198471]	-2.15062	8.78297	-4.43277	0.000261727	0.0296931	0.568733
A_32_P194072	TECPR1	tectonin beta-propeller repeat containing 1	Homo sapiens tectonin beta-propeller repeat containing 1 (TECPR1), mRNA [NM_015395]	1.0361	10.3761	4.43046	0.000263134	0.0297195	0.5638
A_23_P43810	LTBP1	latent transforming growth factor beta binding protein 1	Homo sapiens latent transforming growth factor beta binding protein 1 (LTBP1), transcript variant 1, mRNA [NM_206943]	-2.18065	8.53742	-4.4261	0.000265808	0.029888	0.554501
A_33_P3268129	LINC00862	long intergenic non-protein coding RNA 862	long intergenic non-protein coding RNA 862 [Source:HGNC Symbol;Acc:HGNC:21901] [ENST00000367356]	-1.16309	7.21522	-4.42102	0.000268965	0.0300427	0.543641
A_23_P389897	NGFR	nerve growth factor receptor	Homo sapiens nerve growth factor receptor (NGFR), mRNA [NM_002507]	-1.52104	7.44117	-4.41939	0.000269979	0.0300895	0.54018
A_33_P3344277	HS1BP3	HCLS1 binding protein 3	Homo sapiens HCLS1 binding protein 3, mRNA (cDNA clone IMAGE:5574764), with apparent retained intron. [BC057389]	1.05862	7.44771	4.40717	0.000277746	0.0305345	0.514087
A_33_P3297020	PSORS1C3	psoriasis susceptibility 1 candidate 3 (non-protein coding)	Homo sapiens psoriasis susceptibility 1 candidate 3 (non-protein coding) (PSORS1C3), long non-coding RNA [NR_026816]	-2.07399	8.26312	-4.40541	0.000278887	0.0305345	0.510315
A_23_P66637	SGCA	sarcoglycan, alpha (50kDa dystrophin-associated glycoprotein)	Homo sapiens sarcoglycan, alpha (50kDa dystrophin-associated glycoprotein) (SGCA), transcript variant 1, mRNA [NM_000023]	-1.84551	8.53416	-4.40461	0.000279402	0.0305345	0.508618
A_24_P160413	MTMR9LP	myotubularin related protein 9-like, pseudogene	Homo sapiens myotubularin related protein 9-like, pseudogene (MTMR9LP), non-coding RNA [NR_026850]	-1.79035	9.52332	-4.40037	0.000282163	0.0307698	0.499573
A_23_P162918	SERPINA3	serpin peptidase inhibitor, clade A (alpha-1 antiproteinase, antitrypsin), member 3	Homo sapiens serpin peptidase inhibitor, clade A (alpha-1 antiproteinase, antitrypsin), member 3 (SERPINA3), mRNA [NM_001085]	-4.98437	12.2203	-4.39363	0.000286619	0.0310549	0.48516
A_24_P345993	CANX	calnexin	Homo sapiens calnexin (CANX), transcript variant 1, mRNA [NM_001746]	1.06406	9.93781	4.39044	0.000288749	0.031203	0.47835
A_23_P35277	BRINP2	bone morphogenetic protein/retinoic acid inducible neural-specific 2	Homo sapiens bone morphogenetic protein/retinoic acid inducible neural-specific 2 (BRINP2), mRNA [NM_021165]	1.6964	6.97763	4.37995	0.000295868	0.0313375	0.455944
A_33_P3221408	NTNG1	netrin G1	Homo sapiens netrin G1 (NTNG1), transcript variant 1, mRNA [NM_001113226]	2.80871	7.61638	4.37617	0.000298475	0.0313375	0.447874
A_24_P305784	SPANXB1	SPANX family, member B1	Homo sapiens SPANX family, member B1 (SPANXB1), mRNA [NM_032461]	2.87152	7.79221	4.37569	0.000298809	0.0313375	0.446845
A_33_P3246448	KCNE4	potassium channel, voltage gated subfamily E regulatory beta subunit 4	Homo sapiens potassium channel, voltage gated subfamily E regulatory beta subunit 4 (KCNE4), mRNA [NM_080671]	-1.71795	8.23083	-4.37237	0.00030112	0.0313375	0.439755
A_33_P3261957	CALCRL	calcitonin receptor-like	Homo sapiens calcitonin receptor-like (CALCRL), transcript variant 1, mRNA [NM_005795]	-1.72034	7.5434	-4.37136	0.000301824	0.0313375	0.437609
A_23_P101707	PLIN3	perilipin 3	Homo sapiens perilipin 3 (PLIN3), transcript variant 1, mRNA [NM_005817]	1.07649	10.6529	4.37078	0.000302233	0.0313375	0.436362
A_33_P3362611	ELTD1	EGF, latrophilin and seven transmembrane domain containing 1	Homo sapiens EGF, latrophilin and seven transmembrane domain containing 1 (ELTD1), mRNA [NM_022159]	-1.93801	8.30424	-4.36648	0.000305268	0.0315146	0.427171
A_33_P3245290	AQP7P1	aquaporin 7 pseudogene 1	Homo sapiens aquaporin 7 pseudogene 1 (AQP7P1), non-coding RNA [NR_002817]	-2.37169	8.77625	-4.35895	0.000310648	0.0318188	0.411099
A_24_P626951	0	0	immunoglobulin kappa variable 1-16 [Source:HGNC Symbol;Acc:HGNC:5732] [ENST00000479981]	-3.40602	9.72297	-4.35613	0.00031269	0.0319632	0.405071
A_23_P117387	MIA2	melanoma inhibitory activity 2	Homo sapiens melanoma inhibitory activity 2 (MIA2), mRNA [NM_054024]	-2.54141	8.50938	-4.35171	0.000315916	0.0320984	0.395629
A_33_P3239849	GPX1	glutathione peroxidase 1	Homo sapiens glutathione peroxidase 1 (GPX1), transcript variant 2, mRNA [NM_201397]	1.11759	15.919	4.34901	0.000317908	0.0321532	0.389847
A_21_P0008849	lnc-ONECUT1-1	lnc-ONECUT1-1:4	LNCipedia lincRNA (lnc-ONECUT1-1), lincRNA [lnc-ONECUT1-1:4]	-1.05169	6.87356	-4.34335	0.00032211	0.0322836	0.377764
A_33_P3264364	DNM3	dynamin 3	Homo sapiens dynamin 3 (DNM3), transcript variant 3, mRNA [NM_001278252]	-1.04109	7.94424	-4.34238	0.000322842	0.0322836	0.375676
A_32_P69930	CCDC96	coiled-coil domain containing 96	Homo sapiens coiled-coil domain containing 96 (CCDC96), mRNA [NM_153376]	1.03273	9.7439	4.33889	0.00032547	0.0323613	0.36822
A_23_P148088	FGG	fibrinogen gamma chain	Homo sapiens fibrinogen gamma chain (FGG), transcript variant gamma-A, mRNA [NM_000509]	-6.53941	12.4817	-4.3385	0.000325763	0.0323613	0.36739
A_33_P3306452	0	0	COBW domain containing 5 [Source:HGNC Symbol;Acc:HGNC:24584] [ENST00000465474]	-1.0433	7.83145	-4.3322	0.000330564	0.0325412	0.353932
A_24_P173823	PBX1	pre-B-cell leukemia homeobox 1	Homo sapiens pre-B-cell leukemia homeobox 1 (PBX1), transcript variant 1, mRNA [NM_002585]	1.61403	10.649	4.32571	0.000335593	0.0328446	0.340042
A_21_P0004871	lnc-TCF19-1	lnc-TCF19-1:4	PREDICTED: Homo sapiens uncharacterized LOC100996357, transcript variant 1 (LOC100996357), misc_RNA [XR_171563]	-1.14768	7.70495	-4.32438	0.000336625	0.0328537	0.337216
A_32_P167239	AFAP1L1	actin filament associated protein 1-like 1	Homo sapiens actin filament associated protein 1-like 1 (AFAP1L1), transcript variant 1, mRNA [NM_152406]	-1.42604	9.1741	-4.32392	0.000336985	0.0328537	0.336234
A_23_P36345	STARD10	StAR-related lipid transfer (START) domain containing 10	Homo sapiens StAR-related lipid transfer (START) domain containing 10 (STARD10), mRNA [NM_006645]	-2.35231	11.055	-4.31982	0.000340215	0.032915	0.327456
A_33_P3250028	EVI5L	ecotropic viral integration site 5-like	Homo sapiens ecotropic viral integration site 5-like (EVI5L), transcript variant 2, mRNA [NM_145245]	1.19279	10.3488	4.31921	0.000340693	0.032915	0.326166
A_33_P3318122	C16orf62	chromosome 16 open reading frame 62	Homo sapiens chromosome 16 open reading frame 62 (C16orf62), transcript variant 1, mRNA [NM_020314]	1.35274	9.49958	4.31908	0.000340799	0.032915	0.32588
A_33_P3263157	0	0	high mobility group nucleosomal binding domain 2 pseudogene 30 [Source:HGNC Symbol;Acc:HGNC:39397] [ENST00000423237]	1.31841	8.69218	4.31781	0.000341808	0.0329432	0.323158
A_23_P136116	AGMO	alkylglycerol monooxygenase	Homo sapiens alkylglycerol monooxygenase (AGMO), mRNA [NM_001004320]	-3.93618	9.3575	-4.31293	0.000345707	0.0331399	0.312726
A_23_P135990	SLCO2A1	solute carrier organic anion transporter family, member 2A1	Homo sapiens solute carrier organic anion transporter family, member 2A1 (SLCO2A1), mRNA [NM_005630]	-2.55054	9.06862	-4.3115	0.000346859	0.0331399	0.309665
A_23_P32404	ISG20	interferon stimulated exonuclease gene 20kDa	Homo sapiens interferon stimulated exonuclease gene 20kDa (ISG20), transcript variant 1, mRNA [NM_002201]	-2.65324	13.395	-4.31116	0.000347132	0.0331399	0.308941
A_23_P97541	C4BPA	complement component 4 binding protein, alpha	Homo sapiens complement component 4 binding protein, alpha (C4BPA), mRNA [NM_000715]	-4.64534	10.9612	-4.31004	0.000348037	0.0331399	0.306545
A_23_P140748	NDRG4	NDRG family member 4	Homo sapiens NDRG family member 4 (NDRG4), transcript variant 3, mRNA [NM_022910]	2.95129	10.0482	4.30711	0.000350411	0.033203	0.300292
A_24_P81947	CORO1C	coronin, actin binding protein, 1C	Homo sapiens coronin, actin binding protein, 1C (CORO1C), transcript variant 2, mRNA [NM_014325]	1.22529	11.3481	4.30379	0.000353125	0.0332452	0.293194
A_23_P424582	EGFL8	EGF-like-domain, multiple 8	Homo sapiens EGF-like-domain, multiple 8 (EGFL8), transcript variant 1, mRNA [NM_030652]	-1.13174	10.1384	-4.29905	0.000357043	0.0332452	0.283043
A_33_P3215392	EXOC3L2	exocyst complex component 3-like 2	Homo sapiens exocyst complex component 3-like 2 (EXOC3L2), mRNA [NM_138568]	-1.23278	7.62576	-4.29865	0.00035737	0.0332452	0.282201
A_23_P210708	SIRPA	signal-regulatory protein alpha	Homo sapiens signal-regulatory protein alpha (SIRPA), transcript variant 1, mRNA [NM_001040022]	1.23556	12.6104	4.29591	0.00035965	0.0332452	0.276348
A_33_P3247205	MARC1	mitochondrial amidoxime reducing component 1	Homo sapiens mitochondrial amidoxime reducing component 1 (MARC1), mRNA [NM_022746]	-1.74363	9.03911	-4.29461	0.000360747	0.0332452	0.273548
A_23_P356004	KCNIP3	Kv channel interacting protein 3, calsenilin	Homo sapiens Kv channel interacting protein 3, calsenilin (KCNIP3), transcript variant 1, mRNA [NM_013434]	1.18801	8.74074	4.29313	0.000361982	0.0332452	0.270402
A_23_P58407	UGT2B15	UDP glucuronosyltransferase 2 family, polypeptide B15	Homo sapiens UDP glucuronosyltransferase 2 family, polypeptide B15 (UGT2B15), mRNA [NM_001076]	-4.15087	10.1865	-4.29251	0.000362507	0.0332452	0.26907
A_33_P3540143	IL17RA	interleukin 17 receptor A	Homo sapiens interleukin 17 receptor A (IL17RA), transcript variant 1, mRNA [NM_014339]	1.71129	9.43211	4.29236	0.000362635	0.0332452	0.268746
A_33_P3233105	MLLT4	myeloid/lymphoid or mixed-lineage leukemia (trithorax homolog, Drosophila); translocated to, 4	Homo sapiens myeloid/lymphoid or mixed-lineage leukemia (trithorax homolog, Drosophila); translocated to, 4 (MLLT4), transcript variant 1, mRNA [NM_001207008]	-1.11313	9.09095	-4.29114	0.000363668	0.0332452	0.266129
A_23_P46131	FAM110D	family with sequence similarity 110, member D	Homo sapiens family with sequence similarity 110, member D (FAM110D), mRNA [NM_024869]	-1.70542	8.3785	-4.28917	0.000365332	0.0332452	0.261927
A_33_P3212575	NNAT	neuronatin	Homo sapiens neuronatin (NNAT), transcript variant 1, mRNA [NM_005386]	1.23884	8.51342	4.28824	0.000366126	0.0332452	0.25993
A_33_P3281444	0	0	immunoglobulin kappa variable 1D-43 [Source:HGNC Symbol;Acc:HGNC:5758] [ENST00000468879]	-2.69183	8.43099	-4.2878	0.000366494	0.0332452	0.259005
A_33_P3309471	PTPRQ	protein tyrosine phosphatase, receptor type, Q	Homo sapiens protein tyrosine phosphatase, receptor type, Q (PTPRQ), mRNA [NM_001145026]	1.34596	6.89964	4.28725	0.000366969	0.0332452	0.257814
A_21_P0010132	LINC00162	long intergenic non-protein coding RNA 162	Homo sapiens long intergenic non-protein coding RNA 162 (LINC00162), long non-coding RNA [NR_024089]	3.3104	7.94775	4.28574	0.000368258	0.0332452	0.25459
A_23_P60599	UGT1A6	UDP glucuronosyltransferase 1 family, polypeptide A6	Homo sapiens UDP glucuronosyltransferase 1 family, polypeptide A6 (UGT1A6), transcript variant 1, mRNA [NM_001072]	-4.32465	10.8274	-4.28458	0.000369253	0.0332452	0.252108
A_33_P3210561	0	0	0	-1.69383	11.6616	-4.28298	0.000370627	0.0332563	0.248691
A_24_P230176	CCDC137	coiled-coil domain containing 137	Homo sapiens coiled-coil domain containing 137 (CCDC137), mRNA [NM_199287]	1.01198	10.826	4.28075	0.000372554	0.0332714	0.243919
A_21_P0002568	LINC01105	long intergenic non-protein coding RNA 1105	Homo sapiens long intergenic non-protein coding RNA 1105 (LINC01105), long non-coding RNA [NR_026832]	2.48307	7.81171	4.27496	0.000377603	0.0334806	0.231534
A_23_P201808	PPAP2B	phosphatidic acid phosphatase type 2B	Homo sapiens phosphatidic acid phosphatase type 2B (PPAP2B), mRNA [NM_003713]	-2.2348	11.8541	-4.27289	0.000379424	0.0334806	0.227108
A_21_P0002409	lnc-OSR1-1	lnc-OSR1-1:1	LNCipedia lincRNA (lnc-OSR1-1), lincRNA [lnc-OSR1-1:1]	1.02459	6.82703	4.27114	0.000380974	0.0334806	0.223359
A_24_P87036	ANO1	anoctamin 1, calcium activated chloride channel	Homo sapiens anoctamin 1, calcium activated chloride channel (ANO1), transcript variant 1, mRNA [NM_018043]	-2.80329	8.9424	-4.27031	0.000381706	0.0334806	0.221591
A_32_P186731	ISM1	isthmin 1, angiogenesis inhibitor	Homo sapiens isthmin 1, angiogenesis inhibitor (ISM1), mRNA [NM_080826]	-1.42173	7.91756	-4.26852	0.000383297	0.0335289	0.217766
A_23_P109913	CXCR6	chemokine (C-X-C motif) receptor 6	Homo sapiens chemokine (C-X-C motif) receptor 6 (CXCR6), mRNA [NM_006564]	-1.79662	8.22236	-4.26771	0.00038402	0.0335289	0.216031
A_23_P127495	BBOX1	butyrobetaine (gamma), 2-oxoglutarate dioxygenase (gamma-butyrobetaine hydroxylase) 1	Homo sapiens butyrobetaine (gamma), 2-oxoglutarate dioxygenase (gamma-butyrobetaine hydroxylase) 1 (BBOX1), mRNA [NM_003986]	-3.31581	8.79333	-4.26736	0.000384331	0.0335289	0.215288
A_23_P363778	FRZB	frizzled-related protein	Homo sapiens frizzled-related protein (FRZB), mRNA [NM_001463]	-2.53999	8.43058	-4.26274	0.000388486	0.0337749	0.205395
A_33_P3233608	SPANXC	SPANX family, member C	Homo sapiens SPANX family, member C (SPANXC), mRNA [NM_022661]	2.67646	7.68968	4.2551	0.000395451	0.0340296	0.189048
A_24_P267293	SARM1	sterile alpha and TIR motif containing 1	Homo sapiens sterile alpha and TIR motif containing 1 (SARM1), mRNA [NM_015077]	1.27421	9.49587	4.25253	0.000397815	0.034117	0.183565
A_24_P150023	KCNA4	potassium channel, voltage gated shaker related subfamily A, member 4	Homo sapiens potassium channel, voltage gated shaker related subfamily A, member 4 (KCNA4), mRNA [NM_002233]	1.23495	6.58512	4.2492	0.000400914	0.0342666	0.176425
A_33_P3328312	HNF1A	HNF1 homeobox A	Homo sapiens HNF1 homeobox A (HNF1A), mRNA [NM_000545]	-3.56833	9.71968	-4.24713	0.000402845	0.0343736	0.172004
A_33_P3364498	0	0	0	-2.63666	13.1952	-4.24565	0.000404238	0.0344344	0.16883
A_23_P128147	TUBA1B	tubulin, alpha 1b	Homo sapiens tubulin, alpha 1b (TUBA1B), mRNA [NM_006082]	1.20247	16.4772	4.24285	0.000406876	0.0345746	0.162845
A_33_P3361292	LINC01105	long intergenic non-protein coding RNA 1105	Homo sapiens long intergenic non-protein coding RNA 1105 (LINC01105), long non-coding RNA [NR_026832]	2.05928	7.28186	4.24173	0.000407934	0.0345746	0.160457
A_23_P166280	0	0	inducible T-cell co-stimulator ligand [Source:HGNC Symbol;Acc:HGNC:17087] [ENST00000407780]	1.32221	10.1805	4.23968	0.000409884	0.0346143	0.156069
A_23_P79518	IL1B	interleukin 1, beta	Homo sapiens interleukin 1, beta (IL1B), mRNA [NM_000576]	3.26552	11.2386	4.23869	0.000410835	0.0346143	0.153936
A_23_P72737	IFITM1	interferon induced transmembrane protein 1	Homo sapiens interferon induced transmembrane protein 1 (IFITM1), mRNA [NM_003641]	-1.94068	13.9278	-4.2382	0.000411304	0.0346143	0.152888
A_23_P154338	EFHD1	EF-hand domain family, member D1	Homo sapiens EF-hand domain family, member D1 (EFHD1), transcript variant 1, mRNA [NM_025202]	-1.57935	7.66343	-4.23676	0.000412683	0.0346143	0.149809
A_24_P152968	AKR1C1	aldo-keto reductase family 1, member C1	Homo sapiens aldo-keto reductase family 1, member C1 (AKR1C1), mRNA [NM_001353]	-3.20605	10.8657	-4.23671	0.000412724	0.0346143	0.149717
A_33_P3335725	INSR	insulin receptor	Homo sapiens insulin receptor (INSR), transcript variant 1, mRNA [NM_000208]	-2.35916	11.2247	-4.23328	0.00041603	0.0346143	0.142377
A_23_P8253	RAET1E	retinoic acid early transcript 1E	Homo sapiens retinoic acid early transcript 1E (RAET1E), transcript variant 1, mRNA [NM_139165]	1.1025	6.85232	4.2329	0.000416398	0.0346143	0.141564
A_23_P257971	AKR1C1	aldo-keto reductase family 1, member C1	Homo sapiens aldo-keto reductase family 1, member C1 (AKR1C1), mRNA [NM_001353]	-3.87371	11.9752	-4.23017	0.000419055	0.0346143	0.135711
A_19_P00805218	LINC01197	long intergenic non-protein coding RNA 1197	long intergenic non-protein coding RNA 1197 [Source:HGNC Symbol;Acc:HGNC:49597] [ENST00000555332]	-1.19769	7.3764	-4.2284	0.000420779	0.0346143	0.131936
A_23_P18223	ITIH1	inter-alpha-trypsin inhibitor heavy chain 1	Homo sapiens inter-alpha-trypsin inhibitor heavy chain 1 (ITIH1), transcript variant 1, mRNA [NM_002215]	-4.50797	10.2448	-4.22757	0.000421593	0.0346143	0.130156
A_33_P3223678	LHX3	LIM homeobox 3	Homo sapiens LIM homeobox 3 (LHX3), transcript variant 2, mRNA [NM_014564]	1.0681	11.3825	4.2241	0.00042501	0.0346143	0.122732
A_23_P54636	ATP6V0D1	ATPase, H+ transporting, lysosomal 38kDa, V0 subunit d1	Homo sapiens ATPase, H+ transporting, lysosomal 38kDa, V0 subunit d1 (ATP6V0D1), mRNA [NM_004691]	1.05086	13.0516	4.22273	0.000426369	0.0346143	0.119795
A_33_P3262541	ADAMTSL2	ADAMTS-like 2	Homo sapiens ADAMTS-like 2 (ADAMTSL2), transcript variant 1, mRNA [NM_014694]	-1.71581	8.01208	-4.2225	0.000426592	0.0346143	0.119312
A_23_P130488	ERCC2	excision repair cross-complementation group 2	Homo sapiens excision repair cross-complementation group 2 (ERCC2), transcript variant 1, mRNA [NM_000400]	1.22642	8.99156	4.22068	0.000428409	0.0346143	0.115404
A_23_P255331	MGARP	mitochondria-localized glutamic acid-rich protein	Homo sapiens mitochondria-localized glutamic acid-rich protein (MGARP), mRNA [NM_032623]	3.15655	8.19106	4.21975	0.000429336	0.0346143	0.113415
A_32_P722809	0	0	immunoglobulin kappa variable 2D-28 [Source:HGNC Symbol;Acc:HGNC:5799] [ENST00000453166]	-2.57823	9.08977	-4.21901	0.000430069	0.0346143	0.111846
A_23_P82775	SOX17	SRY (sex determining region Y)-box 17	Homo sapiens SRY (sex determining region Y)-box 17 (SOX17), mRNA [NM_022454]	-2.22398	8.28705	-4.21888	0.000430206	0.0346143	0.111552
A_33_P3670415	NAT8L	N-acetyltransferase 8-like (GCN5-related, putative)	Homo sapiens N-acetyltransferase 8-like (GCN5-related, putative) (NAT8L), mRNA [NM_178557]	1.67625	8.989	4.2173	0.000431788	0.0346143	0.108176
A_32_P182299	C1orf168	chromosome 1 open reading frame 168	Homo sapiens chromosome 1 open reading frame 168 (C1orf168), mRNA [NM_001004303]	-2.43741	7.40251	-4.21575	0.000433346	0.0346143	0.104862
A_33_P3460043	BAALC-AS2	BAALC antisense RNA 2	Homo sapiens BAALC antisense RNA 2 (BAALC-AS2), long non-coding RNA [NR_027071]	1.01554	8.89172	4.2156	0.000433498	0.0346143	0.10454
A_33_P3321342	INSIG2	insulin induced gene 2	Homo sapiens insulin induced gene 2 (INSIG2), mRNA [NM_016133]	-1.17786	10.1158	-4.21551	0.000433587	0.0346143	0.104352
A_33_P3228460	FXYD3	FXYD domain containing ion transport regulator 3	Homo sapiens FXYD domain containing ion transport regulator 3 (FXYD3), transcript variant 3, mRNA [NM_001136007]	-5.27826	11.114	-4.21428	0.000434826	0.0346337	0.101727
A_24_P153456	ZDHHC11	zinc finger, DHHC-type containing 11	Homo sapiens zinc finger, DHHC-type containing 11 (ZDHHC11), mRNA [NM_024786]	-1.65632	9.68846	-4.21373	0.000435382	0.0346337	0.10055
A_21_P0008478	lnc-SERPINA12-1	lnc-SERPINA12-1:1	LNCipedia lincRNA (lnc-SERPINA12-1), lincRNA [lnc-SERPINA12-1:1]	-1.31171	9.30329	-4.21312	0.00043601	0.0346337	0.0992249
A_23_P324813	BCL6B	B-cell CLL/lymphoma 6, member B	Homo sapiens B-cell CLL/lymphoma 6, member B (BCL6B), mRNA [NM_181844]	-2.09565	8.0857	-4.20906	0.000440148	0.0348702	0.0905361
A_23_P150379	MPZL2	myelin protein zero-like 2	Homo sapiens myelin protein zero-like 2 (MPZL2), transcript variant 2, mRNA [NM_144765]	-2.41628	9.2744	-4.20727	0.000441974	0.0348842	0.0867263
A_23_P314101	SUSD2	sushi domain containing 2	Homo sapiens sushi domain containing 2 (SUSD2), mRNA [NM_019601]	-2.39697	9.59695	-4.20521	0.000444101	0.0348929	0.082311
A_23_P408955	E2F2	E2F transcription factor 2	Homo sapiens E2F transcription factor 2 (E2F2), mRNA [NM_004091]	1.37783	9.2439	4.20337	0.000446008	0.0349752	0.0783686
A_24_P215653	CLEC14A	C-type lectin domain family 14, member A	Homo sapiens C-type lectin domain family 14, member A (CLEC14A), mRNA [NM_175060]	-2.46647	8.26324	-4.20238	0.000447037	0.0349752	0.0762491
A_33_P3226154	LOC102724332	uncharacterized LOC102724332	immunoglobulin kappa constant [Source:HGNC Symbol;Acc:HGNC:5716] [ENST00000390237]	-5.30862	13.6908	-4.20052	0.000448978	0.0350162	0.0722622
A_33_P3302777	DCLK1	doublecortin-like kinase 1	Homo sapiens doublecortin-like kinase 1 (DCLK1), transcript variant 1, mRNA [NM_004734]	1.31426	7.54849	4.20037	0.000449129	0.0350162	0.0719533
A_23_P19723	BMP5	bone morphogenetic protein 5	Homo sapiens bone morphogenetic protein 5 (BMP5), mRNA [NM_021073]	-1.20003	7.0155	-4.19934	0.000450207	0.0350462	0.069748
A_24_P462899	CENPW	centromere protein W	Homo sapiens centromere protein W (CENPW), transcript variant 2, mRNA [NM_001012507]	1.58651	10.0031	4.19626	0.000453443	0.0351321	0.0631605
A_33_P3321682	0	0	0	1.09186	13.4341	4.19423	0.00045559	0.0351321	0.0588139
A_33_P3320804	IP6K1	inositol hexakisphosphate kinase 1	Homo sapiens inositol hexakisphosphate kinase 1 (IP6K1), transcript variant 3, mRNA [NM_001242829]	1.07273	14.294	4.19368	0.00045617	0.0351321	0.0576438
A_23_P115792	PLEKHA1	pleckstrin homology domain containing, family A (phosphoinositide binding specific) member 1	Homo sapiens pleckstrin homology domain containing, family A (phosphoinositide binding specific) member 1 (PLEKHA1), transcript variant 2, mRNA [NM_001001974]	-1.15907	11.8372	-4.19295	0.000456947	0.0351384	0.0560784
A_23_P23996	MAT1A	methionine adenosyltransferase I, alpha	Homo sapiens methionine adenosyltransferase I, alpha (MAT1A), mRNA [NM_000429]	-4.54079	9.88795	-4.19018	0.000459909	0.035254	0.0501349
A_23_P94879	F2	coagulation factor II (thrombin)	Homo sapiens coagulation factor II (thrombin) (F2), mRNA [NM_000506]	-5.00577	9.41482	-4.18947	0.000460668	0.035254	0.0486187
A_33_P3286481	0	0	0	1.6471	13.6601	4.18626	0.00046412	0.0354209	0.0417498
A_23_P116902	ART4	ADP-ribosyltransferase 4 (Dombrock blood group)	Homo sapiens ADP-ribosyltransferase 4 (Dombrock blood group) (ART4), mRNA [NM_021071]	-2.89055	8.64821	-4.18237	0.000468339	0.0355818	0.0334261
A_23_P254917	LGALS4	lectin, galactoside-binding, soluble, 4	Homo sapiens lectin, galactoside-binding, soluble, 4 (LGALS4), mRNA [NM_006149]	-5.09024	12.0298	-4.18057	0.000470308	0.0356779	0.0295664
A_23_P252462	GALNT9	polypeptide N-acetylgalactosaminyltransferase 9	Homo sapiens polypeptide N-acetylgalactosaminyltransferase 9 (GALNT9), transcript variant B, mRNA [NM_021808]	2.2082	7.78422	4.17806	0.000473055	0.0357736	0.0242108
A_23_P500381	HTR7	5-hydroxytryptamine (serotonin) receptor 7, adenylate cyclase-coupled	Homo sapiens 5-hydroxytryptamine (serotonin) receptor 7, adenylate cyclase-coupled (HTR7), transcript variant d, mRNA [NM_019859]	1.5951	9.11528	4.17545	0.000475943	0.03589	0.0186121
A_23_P162766	DOCK9	dedicator of cytokinesis 9	Homo sapiens dedicator of cytokinesis 9 (DOCK9), transcript variant 1, mRNA [NM_015296]	-1.16263	9.23458	-4.16839	0.000483817	0.0362677	0.00351663
A_33_P3329013	SSTR2	somatostatin receptor 2	Homo sapiens somatostatin receptor 2 (SSTR2), mRNA [NM_001050]	-1.29961	7.36528	-4.16747	0.000484861	0.0362921	0.00153558
A_21_P0013816	0	0	0	1.27988	8.0047	4.16618	0.000486321	0.0363477	-0.00123114
A_23_P130359	ARHGAP28	Rho GTPase activating protein 28	Homo sapiens Rho GTPase activating protein 28 (ARHGAP28), mRNA [NM_001010000]	1.2309	7.08783	4.16337	0.000489501	0.0364199	-0.00722602
A_33_P3252286	CRLF1	cytokine receptor-like factor 1	Homo sapiens cytokine receptor-like factor 1 (CRLF1), mRNA [NM_004750]	-2.08468	8.95086	-4.15947	0.000493963	0.0364199	-0.0155731
A_23_P118392	RASD1	RAS, dexamethasone-induced 1	Homo sapiens RAS, dexamethasone-induced 1 (RASD1), transcript variant 1, mRNA [NM_016084]	-3.28974	11.4055	-4.1543	0.000499952	0.0364199	-0.026658
A_33_P3313055	NOTCH3	notch 3	Homo sapiens notch 3 (NOTCH3), mRNA [NM_000435]	-3.24936	11.1609	-4.15301	0.000501454	0.0364199	-0.0294174
A_32_P353798	PTDSS2	phosphatidylserine synthase 2	Homo sapiens phosphatidylserine synthase 2 (PTDSS2), mRNA [NM_030783]	1.01987	12.3607	4.15285	0.000501634	0.0364199	-0.0297471
A_23_P16866	VIL1	villin 1	Homo sapiens villin 1 (VIL1), mRNA [NM_007127]	-4.14169	10.0678	-4.15086	0.00050396	0.0364199	-0.0340029
A_33_P3260430	SPRR2A	small proline-rich protein 2A	Homo sapiens small proline-rich protein 2A (SPRR2A), mRNA [NM_005988]	2.54781	7.73426	4.15024	0.000504697	0.0364199	-0.0353471
A_24_P205994	EPGN	epithelial mitogen	Homo sapiens epithelial mitogen (EPGN), transcript variant 1, mRNA [NM_001270989]	2.18603	7.25562	4.15008	0.000504881	0.0364199	-0.0356831
A_23_P62741	ELTD1	EGF, latrophilin and seven transmembrane domain containing 1	Homo sapiens EGF, latrophilin and seven transmembrane domain containing 1 (ELTD1), mRNA [NM_022159]	-1.62255	7.89484	-4.14905	0.000506096	0.0364199	-0.0378931
A_33_P3311979	ZFPM1	zinc finger protein, FOG family member 1	Homo sapiens zinc finger protein, FOG family member 1 (ZFPM1), mRNA [NM_153813]	1.15059	10.0815	4.14851	0.000506725	0.0364199	-0.039036
A_24_P382319	CEACAM1	carcinoembryonic antigen-related cell adhesion molecule 1 (biliary glycoprotein)	Homo sapiens carcinoembryonic antigen-related cell adhesion molecule 1 (biliary glycoprotein) (CEACAM1), transcript variant 1, mRNA [NM_001712]	-2.29837	10.6966	-4.14762	0.000507778	0.0364199	-0.0409447
A_21_P0014214	CCAT1	colon cancer associated transcript 1 (non-protein coding)	Homo sapiens colon cancer associated transcript 1 (non-protein coding) (CCAT1), long non-coding RNA [NR_108049]	-1.91562	7.42852	-4.14739	0.000508046	0.0364199	-0.0414308
A_23_P216489	GNE	glucosamine (UDP-N-acetyl)-2-epimerase/N-acetylmannosamine kinase	Homo sapiens glucosamine (UDP-N-acetyl)-2-epimerase/N-acetylmannosamine kinase (GNE), transcript variant 2, mRNA [NM_005476]	-1.58366	12.1618	-4.14646	0.000509145	0.0364388	-0.0434185
A_23_P212968	UGT2B11	UDP glucuronosyltransferase 2 family, polypeptide B11	Homo sapiens UDP glucuronosyltransferase 2 family, polypeptide B11 (UGT2B11), mRNA [NM_001073]	-4.03126	9.06135	-4.14552	0.000510267	0.0364403	-0.0454431
A_23_P431933	CAMKK1	calcium/calmodulin-dependent protein kinase kinase 1, alpha	Homo sapiens calcium/calmodulin-dependent protein kinase kinase 1, alpha (CAMKK1), transcript variant 1, mRNA [NM_032294]	1.35571	8.4181	4.14342	0.000512767	0.0364403	-0.0499378
A_23_P392384	AIF1L	allograft inflammatory factor 1-like	Homo sapiens allograft inflammatory factor 1-like (AIF1L), transcript variant 3, mRNA [NM_001185095]	-1.44922	8.70441	-4.13941	0.000517571	0.0366329	-0.0585151
A_33_P3228722	0	0	tubulin folding cofactor D [Source:HGNC Symbol;Acc:HGNC:11581] [ENST00000571618]	1.19988	8.30567	4.13815	0.000519098	0.0366329	-0.0612245
A_32_P209094	FGGY	FGGY carbohydrate kinase domain containing	Homo sapiens FGGY carbohydrate kinase domain containing (FGGY), transcript variant 2, mRNA [NM_018291]	-1.46534	11.3414	-4.13722	0.000520217	0.0366329	-0.063206
A_33_P3329444	MAMSTR	MEF2 activating motif and SAP domain containing transcriptional regulator	Homo sapiens MEF2 activating motif and SAP domain containing transcriptional regulator (MAMSTR), transcript variant 2, mRNA [NM_182574]	1.01514	8.47345	4.13717	0.000520283	0.0366329	-0.0633221
A_23_P321892	HRG	histidine-rich glycoprotein	Homo sapiens histidine-rich glycoprotein (HRG), mRNA [NM_000412]	-5.21759	9.90403	-4.13654	0.000521037	0.0366329	-0.0646542
A_33_P3310864	0	0	Q561W5_HUMAN (Q561W5) Lysosomal acid phosphatase 2,, partial (40%) [THC2619294]	1.04385	7.98095	4.13618	0.000521482	0.0366329	-0.065439
A_19_P00802433	LINC01564	long intergenic non-protein coding RNA 1564	Homo sapiens long intergenic non-protein coding RNA 1564 (LINC01564), long non-coding RNA [NR_125841]	-1.85985	8.05118	-4.13357	0.000524649	0.0367096	-0.071008
A_23_P63232	CREB3L4	cAMP responsive element binding protein 3-like 4	Homo sapiens cAMP responsive element binding protein 3-like 4 (CREB3L4), transcript variant 1, mRNA [NM_130898]	-1.48373	11.0528	-4.13167	0.000526983	0.0367791	-0.0750921
A_33_P3391135	GPR133	G protein-coupled receptor 133	Homo sapiens G protein-coupled receptor 133 (GPR133), mRNA [NM_198827]	1.10998	7.56805	4.13074	0.000528118	0.0368075	-0.0770695
A_33_P3371115	AQP7P3	aquaporin 7 pseudogene 3	Homo sapiens aquaporin 7 pseudogene 3 (AQP7P3), non-coding RNA [NR_026558]	-3.40135	9.20981	-4.12928	0.000529917	0.0368535	-0.0801985
A_23_P35791	RPS6KA4	ribosomal protein S6 kinase, 90kDa, polypeptide 4	Homo sapiens ribosomal protein S6 kinase, 90kDa, polypeptide 4 (RPS6KA4), transcript variant 1, mRNA [NM_003942]	1.13735	10.6105	4.12784	0.000531692	0.0368535	-0.0832728
A_23_P67661	COX7A1	cytochrome c oxidase subunit VIIa polypeptide 1 (muscle)	cytochrome c oxidase subunit VIIa polypeptide 1 (muscle) [Source:HGNC Symbol;Acc:HGNC:2287] [ENST00000292907]	-1.66688	12.0073	-4.12693	0.000532826	0.0368816	-0.0852332
A_24_P307572	ANKRD13A	ankyrin repeat domain 13A	Homo sapiens ankyrin repeat domain 13A (ANKRD13A), mRNA [NM_033121]	1.26068	9.38533	4.12482	0.000535447	0.0370124	-0.0897464
A_33_P3338928	DAB2	Dab, mitogen-responsive phosphoprotein, homolog 2 (Drosophila)	Homo sapiens Dab, mitogen-responsive phosphoprotein, homolog 2 (Drosophila) (DAB2), transcript variant 1, mRNA [NM_001343]	2.22549	12.9488	4.12372	0.000536818	0.0370166	-0.092099
A_21_P0008684	LINC00924	long intergenic non-protein coding RNA 924	Homo sapiens long intergenic non-protein coding RNA 924 (LINC00924), transcript variant 2, long non-coding RNA [NR_027133]	-1.36303	6.89578	-4.12243	0.000538433	0.0370166	-0.0948619
A_23_P357101	APOBEC3F	apolipoprotein B mRNA editing enzyme, catalytic polypeptide-like 3F	Homo sapiens apolipoprotein B mRNA editing enzyme, catalytic polypeptide-like 3F (APOBEC3F), transcript variant 1, mRNA [NM_145298]	1.39974	9.07884	4.12115	0.000540041	0.0370264	-0.0976035
A_23_P124733	COQ2	coenzyme Q2 4-hydroxybenzoate polyprenyltransferase	Homo sapiens coenzyme Q2 4-hydroxybenzoate polyprenyltransferase (COQ2), mRNA [NM_015697]	1.03657	9.04784	4.11345	0.000549804	0.037245	-0.114083
A_33_P3413020	CPB2	carboxypeptidase B2 (plasma)	Homo sapiens carboxypeptidase B2 (plasma) (CPB2), transcript variant 1, mRNA [NM_001872]	-3.48577	8.53192	-4.11343	0.000549827	0.037245	-0.114121
A_21_P0008742	LOC101928499	uncharacterized LOC101928499	PREDICTED: Homo sapiens uncharacterized LOC101928499 (LOC101928499), ncRNA [XR_248132]	-1.21044	7.25345	-4.11257	0.000550924	0.037245	-0.115955
A_32_P198731	NEURL1B	neuralized E3 ubiquitin protein ligase 1B	Homo sapiens neuralized E3 ubiquitin protein ligase 1B (NEURL1B), mRNA [NM_001142651]	-1.89257	10.1408	-4.10845	0.000556237	0.037275	-0.124781
A_24_P165864	P2RY14	purinergic receptor P2Y, G-protein coupled, 14	Homo sapiens purinergic receptor P2Y, G-protein coupled, 14 (P2RY14), transcript variant 2, mRNA [NM_014879]	-1.3936	7.15793	-4.10575	0.000559744	0.0373229	-0.130562
A_23_P138352	WNT2B	wingless-type MMTV integration site family, member 2B	Homo sapiens wingless-type MMTV integration site family, member 2B (WNT2B), transcript variant WNT-2B1, mRNA [NM_004185]	1.57786	7.53173	4.10355	0.00056262	0.0373617	-0.135274
A_23_P259344	CECR6	cat eye syndrome chromosome region, candidate 6	Homo sapiens cat eye syndrome chromosome region, candidate 6 (CECR6), transcript variant 1, mRNA [NM_031890]	1.63973	7.84818	4.10289	0.000563479	0.0373617	-0.136678
A_23_P69329	HYAL1	hyaluronoglucosaminidase 1	Homo sapiens hyaluronoglucosaminidase 1 (HYAL1), transcript variant 8, mRNA [NM_153281]	-2.77055	9.50464	-4.10263	0.00056383	0.0373617	-0.137251
A_23_P351913	LRRN4	leucine rich repeat neuronal 4	Homo sapiens leucine rich repeat neuronal 4 (LRRN4), mRNA [NM_152611]	2.82423	7.83354	4.10238	0.000564152	0.0373617	-0.137776
A_33_P3395743	VWA1	von Willebrand factor A domain containing 1	Homo sapiens von Willebrand factor A domain containing 1 (VWA1), transcript variant 1, mRNA [NM_022834]	-1.77998	12.1475	-4.0926	0.000577135	0.0379252	-0.1587
A_33_P3421108	0	0	PREDICTED: Homo sapiens ADP-ribosylation factor-like 13A (ARL13A), transcript variant X2, mRNA [XM_006724649]	1.49255	12.2556	4.09128	0.000578911	0.0379926	-0.161526
A_21_P0012649	0	0	eva-1 homolog C (C. elegans) [Source:HGNC Symbol;Acc:HGNC:13239] [ENST00000459833]	1.63139	7.88514	4.08873	0.000582366	0.0380712	-0.166998
A_23_P102611	WISP2	WNT1 inducible signaling pathway protein 2	Homo sapiens WNT1 inducible signaling pathway protein 2 (WISP2), mRNA [NM_003881]	-2.66524	8.36857	-4.08577	0.00058638	0.0382133	-0.173316
A_33_P3224809	IL17RA	interleukin 17 receptor A	Homo sapiens interleukin 17 receptor A (IL17RA), transcript variant 1, mRNA [NM_014339]	1.16647	11.9725	4.08546	0.000586805	0.0382133	-0.173982
A_21_P0012000	LINC01320	long intergenic non-protein coding RNA 1320	Homo sapiens long intergenic non-protein coding RNA 1320 (LINC01320), long non-coding RNA [NR_126404]	-3.8971	8.40624	-4.08043	0.000593722	0.0383516	-0.184759
A_24_P245379	SERPINB2	serpin peptidase inhibitor, clade B (ovalbumin), member 2	Homo sapiens serpin peptidase inhibitor, clade B (ovalbumin), member 2 (SERPINB2), transcript variant 2, mRNA [NM_002575]	3.77345	8.35939	4.07771	0.000597495	0.038415	-0.190584
A_23_P70060	PPAP2A	phosphatidic acid phosphatase type 2A	Homo sapiens phosphatidic acid phosphatase type 2A (PPAP2A), transcript variant 2, mRNA [NM_176895]	-2.11056	12.9418	-4.07715	0.000598267	0.0384159	-0.191772
A_24_P394246	SHISA5	shisa family member 5	Homo sapiens shisa family member 5 (SHISA5), transcript variant 1, mRNA [NM_016479]	1.02844	10.5249	4.07578	0.000600178	0.0384581	-0.194705
A_21_P0011681	0	0	zinc finger protein 66 [Source:HGNC Symbol;Acc:HGNC:13135] [ENST00000344519]	1.17268	9.05364	4.07258	0.00060467	0.0384855	-0.201561
A_21_P0014497	LOC101928612	uncharacterized LOC101928612	PREDICTED: Homo sapiens uncharacterized LOC101928612 (LOC101928612), transcript variant X1, ncRNA [XR_245345]	-1.32951	7.66057	-4.072	0.000605486	0.0384855	-0.202802
A_23_P143987	ATG7	autophagy related 7	Homo sapiens autophagy related 7 (ATG7), transcript variant 1, mRNA [NM_006395]	1.21793	9.81408	4.06839	0.000610597	0.0384855	-0.210532
A_21_P0005608	LOC101927525	uncharacterized LOC101927525	PREDICTED: Homo sapiens uncharacterized LOC101927525 (LOC101927525), transcript variant X1, ncRNA [XR_242314]	1.10847	7.33974	4.06586	0.000614194	0.0386057	-0.215933
A_24_P124624	OLR1	oxidized low density lipoprotein (lectin-like) receptor 1	Homo sapiens oxidized low density lipoprotein (lectin-like) receptor 1 (OLR1), transcript variant 1, mRNA [NM_002543]	2.12006	8.67531	4.06358	0.000617469	0.0386921	-0.220824
A_23_P81973	HSD17B8	hydroxysteroid (17-beta) dehydrogenase 8	Homo sapiens hydroxysteroid (17-beta) dehydrogenase 8 (HSD17B8), mRNA [NM_014234]	-1.16616	10.9719	-4.06098	0.000621213	0.0386921	-0.226383
A_23_P130553	SHKBP1	SH3KBP1 binding protein 1	Homo sapiens SH3KBP1 binding protein 1 (SHKBP1), mRNA [NM_138392]	1.16425	9.76582	4.06046	0.000621966	0.0386921	-0.227495
A_23_P51918	SEC16B	SEC16 homolog B (S. cerevisiae)	Homo sapiens SEC16 homolog B (S. cerevisiae) (SEC16B), mRNA [NM_033127]	-2.22912	8.33932	-4.06044	0.000621993	0.0386921	-0.227537
A_23_P4551	SETBP1	SET binding protein 1	Homo sapiens SET binding protein 1 (SETBP1), transcript variant 1, mRNA [NM_015559]	-1.95694	9.99156	-4.05951	0.000623336	0.0386921	-0.229519
A_32_P133916	BNC2	basonuclin 2	Homo sapiens basonuclin 2 (BNC2), mRNA [NM_017637]	2.14388	8.51432	4.0583	0.000625099	0.0386921	-0.232116
A_23_P121265	TWF2	twinfilin actin-binding protein 2	Homo sapiens twinfilin actin-binding protein 2 (TWF2), mRNA [NM_007284]	1.50976	10.748	4.05825	0.000625175	0.0386921	-0.232228
A_33_P3238171	ZDHHC8	zinc finger, DHHC-type containing 8	Homo sapiens zinc finger, DHHC-type containing 8 (ZDHHC8), transcript variant 2, mRNA [NM_013373]	1.10539	7.56199	4.05729	0.000626566	0.0386921	-0.234273
A_33_P3329991	0	0	0	1.04	9.92351	4.05659	0.000627592	0.0386921	-0.235777
A_32_P157391	FOLH1B	folate hydrolase 1B	Homo sapiens folate hydrolase 1B (FOLH1B), mRNA [NM_153696]	-2.02911	7.78441	-4.0554	0.000629335	0.0386922	-0.238327
A_33_P3238976	TRMT5	tRNA methyltransferase 5	Homo sapiens tRNA methyltransferase 5 (TRMT5), mRNA [NM_020810]	1.1562	11.4985	4.05467	0.000630397	0.0387105	-0.239878
A_32_P148122	0	0	immunoglobulin kappa variable 1/OR9-2 (pseudogene) [Source:HGNC Symbol;Acc:HGNC:49466] [ENST00000431378]	-3.62072	11.2369	-4.05227	0.000633927	0.038839	-0.245012
A_23_P150064	MMRN2	multimerin 2	Homo sapiens multimerin 2 (MMRN2), mRNA [NM_024756]	-1.32999	9.04399	-4.05164	0.000634859	0.038839	-0.246362
A_23_P368794	TCERG1L	transcription elongation regulator 1-like	Homo sapiens transcription elongation regulator 1-like (TCERG1L), mRNA [NM_174937]	1.04362	7.13001	4.05117	0.000635556	0.038839	-0.247371
A_32_P155460	LINC00162	long intergenic non-protein coding RNA 162	Homo sapiens long intergenic non-protein coding RNA 162 (LINC00162), long non-coding RNA [NR_024089]	2.35748	8.47755	4.05035	0.000636773	0.0388524	-0.249131
A_23_P95640	C1orf186	chromosome 1 open reading frame 186	Homo sapiens chromosome 1 open reading frame 186 (C1orf186), mRNA [NM_001007544]	-2.55598	8.42348	-4.04869	0.000639234	0.0388757	-0.252677
A_24_P79054	TGFB1	transforming growth factor, beta 1	Homo sapiens transforming growth factor, beta 1 (TGFB1), mRNA [NM_000660]	1.41728	10.1582	4.04438	0.000645682	0.0390969	-0.261906
A_23_P252541	RAB7B	RAB7B, member RAS oncogene family	Homo sapiens RAB7B, member RAS oncogene family (RAB7B), transcript variant 1, mRNA [NM_177403]	2.52119	10.1593	4.04053	0.000651496	0.0391537	-0.270149
A_24_P90216	LGR4	leucine-rich repeat containing G protein-coupled receptor 4	Homo sapiens leucine-rich repeat containing G protein-coupled receptor 4 (LGR4), mRNA [NM_018490]	-2.33741	10.3725	-4.04029	0.000651857	0.0391537	-0.270657
A_23_P71270	AZGP1	alpha-2-glycoprotein 1, zinc-binding	Homo sapiens alpha-2-glycoprotein 1, zinc-binding (AZGP1), mRNA [NM_001185]	-4.42968	10.5393	-4.03999	0.000652316	0.0391537	-0.271305
A_33_P3356210	NCR3LG1	natural killer cell cytotoxicity receptor 3 ligand 1	Homo sapiens natural killer cell cytotoxicity receptor 3 ligand 1 (NCR3LG1), mRNA [NM_001202439]	1.45326	8.73895	4.03571	0.000658836	0.0394514	-0.280449
A_24_P399630	PRKACA	protein kinase, cAMP-dependent, catalytic, alpha	Homo sapiens protein kinase, cAMP-dependent, catalytic, alpha (PRKACA), transcript variant 1, mRNA [NM_002730]	1.12258	10.0258	4.03278	0.000663343	0.0394903	-0.286718
A_32_P22401	MAP7D1	MAP7 domain containing 1	Homo sapiens MAP7 domain containing 1 (MAP7D1), transcript variant 1, mRNA [NM_018067]	1.56213	12.5973	4.02875	0.000669609	0.0396275	-0.295361
A_23_P20196	ARPC1B	actin related protein 2/3 complex, subunit 1B, 41kDa	Homo sapiens actin related protein 2/3 complex, subunit 1B, 41kDa (ARPC1B), mRNA [NM_005720]	1.44647	13.0915	4.02776	0.00067115	0.0396518	-0.297476
A_23_P52647	EHD1	EH-domain containing 1	Homo sapiens EH-domain containing 1 (EHD1), transcript variant 2, mRNA [NM_006795]	1.58921	13.2972	4.02667	0.000672857	0.039672	-0.29981
A_23_P41424	SLC39A8	solute carrier family 39 (zinc transporter), member 8	Homo sapiens solute carrier family 39 (zinc transporter), member 8 (SLC39A8), transcript variant 1, mRNA [NM_022154]	3.02809	11.7041	4.02171	0.000680662	0.0398673	-0.310415
A_32_P129752	TMEM30B	transmembrane protein 30B	Homo sapiens transmembrane protein 30B (TMEM30B), mRNA [NM_001017970]	-2.91508	9.45967	-4.01907	0.000684853	0.0398795	-0.316058
A_33_P3344204	ZDHHC11	zinc finger, DHHC-type containing 11	Homo sapiens zinc finger, DHHC-type containing 11 (ZDHHC11), mRNA [NM_024786]	-1.88601	10.8093	-4.01904	0.0006849	0.0398795	-0.316122
A_23_P133694	SLC29A1	solute carrier family 29 (equilibrative nucleoside transporter), member 1	Homo sapiens solute carrier family 29 (equilibrative nucleoside transporter), member 1 (SLC29A1), transcript variant 1, mRNA [NM_001078177]	-1.44407	11.5003	-4.01777	0.000686939	0.0398904	-0.318854
A_24_P396650	RPS6KA1	ribosomal protein S6 kinase, 90kDa, polypeptide 1	Homo sapiens ribosomal protein S6 kinase, 90kDa, polypeptide 1 (RPS6KA1), transcript variant 1, mRNA [NM_002953]	1.24303	10.138	4.01664	0.000688736	0.0398904	-0.321256
A_32_P32413	SETBP1	SET binding protein 1	Homo sapiens SET binding protein 1 (SETBP1), transcript variant 1, mRNA [NM_015559]	-1.67716	8.89953	-4.01606	0.000689667	0.0398904	-0.322498
A_33_P3338968	0	0	ATP synthase, H+ transporting, mitochondrial Fo complex, subunit d, pseudogene 3 [Source:HGNC Symbol;Acc:HGNC:49625] [ENST00000396994]	1.12414	9.67444	4.01528	0.000690925	0.0398904	-0.324173
A_33_P3259902	0	0	high mobility group nucleosomal binding domain 2 pseudogene 28 [Source:HGNC Symbol;Acc:HGNC:39395] [ENST00000606102]	1.26145	11.0483	4.01447	0.000692229	0.0398904	-0.325907
A_23_P18017	CPA3	carboxypeptidase A3 (mast cell)	Homo sapiens carboxypeptidase A3 (mast cell) (CPA3), mRNA [NM_001870]	-1.94829	7.81016	-4.01201	0.000696207	0.0399857	-0.331175
A_24_P58037	0	0	microtubule-associated protein 1 light chain 3 beta pseudogene 1 [Source:HGNC Symbol;Acc:HGNC:49783] [ENST00000417653]	1.02636	8.74305	4.01052	0.000698612	0.0400783	-0.334346
A_23_P156907	SOBP	sine oculis binding protein homolog (Drosophila)	Homo sapiens sine oculis binding protein homolog (Drosophila) (SOBP), mRNA [NM_018013]	-1.06857	7.92844	-4.00991	0.000699617	0.0400905	-0.335667
A_24_P218688	ALDH3B1	aldehyde dehydrogenase 3 family, member B1	Homo sapiens aldehyde dehydrogenase 3 family, member B1 (ALDH3B1), transcript variant 1, mRNA [NM_000694]	1.31304	9.80476	4.00917	0.000700821	0.040114	-0.337247
A_33_P3304655	LTBP1	latent transforming growth factor beta binding protein 1	Homo sapiens latent transforming growth factor beta binding protein 1 (LTBP1), transcript variant 1, mRNA [NM_206943]	-1.3254	7.37113	-4.00824	0.00070234	0.0401415	-0.339238
A_33_P3319006	C8G	complement component 8, gamma polypeptide	Homo sapiens complement component 8, gamma polypeptide (C8G), mRNA [NM_000606]	-4.1095	11.1845	-4.00767	0.000703263	0.0401415	-0.340445
A_23_P202269	ANK3	ankyrin 3, node of Ranvier (ankyrin G)	Homo sapiens ankyrin 3, node of Ranvier (ankyrin G) (ANK3), transcript variant 1, mRNA [NM_020987]	-2.05761	10.3718	-4.00563	0.000706615	0.0402635	-0.344816
A_23_P205531	RNASE4	ribonuclease, RNase A family, 4	Homo sapiens ribonuclease, RNase A family, 4 (RNASE4), transcript variant 4, mRNA [NM_001282192]	-2.23254	10.8938	-3.9972	0.00072062	0.0408409	-0.362858
A_33_P3372297	ABR	active BCR-related	Homo sapiens active BCR-related (ABR), transcript variant 3, mRNA [NM_001159746]	1.10313	8.31772	3.99694	0.00072105	0.0408409	-0.363407
A_23_P136573	ST3GAL5	ST3 beta-galactoside alpha-2,3-sialyltransferase 5	Homo sapiens ST3 beta-galactoside alpha-2,3-sialyltransferase 5 (ST3GAL5), transcript variant 1, mRNA [NM_003896]	1.80396	10.1946	3.99679	0.000721295	0.0408409	-0.363719
A_24_P196851	TLN1	talin 1	Homo sapiens talin 1 (TLN1), mRNA [NM_006289]	1.38188	10.7795	3.9967	0.000721448	0.0408409	-0.363914
A_24_P734720	CCNYL1	cyclin Y-like 1	Homo sapiens cyclin Y-like 1 (CCNYL1), transcript variant 2, mRNA [NM_152523]	1.75422	7.72227	3.99615	0.000722371	0.0408409	-0.365089
A_33_P3214665	MAP2	microtubule-associated protein 2	Homo sapiens microtubule-associated protein 2 (MAP2), transcript variant 1, mRNA [NM_002374]	-2.29577	9.77464	-3.99614	0.000722397	0.0408409	-0.365123
A_33_P3410279	DOCK9	dedicator of cytokinesis 9	dedicator of cytokinesis 9 [Source:HGNC Symbol;Acc:HGNC:14132] [ENST00000340449]	-1.59561	9.31093	-3.99458	0.000725027	0.0409438	-0.368463
A_33_P3380161	HNRNPU-AS1	HNRNPU antisense RNA 1	Homo sapiens HNRNPU antisense RNA 1 (HNRNPU-AS1), long non-coding RNA [NR_026778]	-1.87304	10.3288	-3.99278	0.000728061	0.0409826	-0.372303
A_23_P308974	ADAMTSL3	ADAMTS-like 3	Homo sapiens ADAMTS-like 3 (ADAMTSL3), transcript variant 1, mRNA [NM_207517]	-2.04199	7.93488	-3.9909	0.000731261	0.0409855	-0.376334
A_21_P0011537	0	0	PREDICTED: Homo sapiens uncharacterized LOC646021 (LOC646021), mRNA [XM_003960735]	1.08813	8.07514	3.99076	0.000731488	0.0409855	-0.376619
A_24_P91991	NAT8L	N-acetyltransferase 8-like (GCN5-related, putative)	Homo sapiens N-acetyltransferase 8-like (GCN5-related, putative) (NAT8L), mRNA [NM_178557]	1.97444	7.35338	3.99019	0.000732471	0.0409855	-0.377853
A_23_P301021	ASTN1	astrotactin 1	Homo sapiens astrotactin 1 (ASTN1), transcript variant 1, mRNA [NM_004319]	1.60625	7.03881	3.98904	0.000734429	0.0410152	-0.380308
A_23_P358917	CYP3A7	cytochrome P450, family 3, subfamily A, polypeptide 7	Homo sapiens cytochrome P450, family 3, subfamily A, polypeptide 7 (CYP3A7), mRNA [NM_000765]	-4.97821	12.3124	-3.98811	0.000736018	0.0410152	-0.382295
A_23_P304682	EMP2	epithelial membrane protein 2	Homo sapiens epithelial membrane protein 2 (EMP2), mRNA [NM_001424]	-1.68355	10.7911	-3.98185	0.000746811	0.0413853	-0.395676
A_23_P337689	lnc-EIF3M-2	lnc-EIF3M-2:6	Homo sapiens antisense RNA AS1 (WT1), complete sequence. [DQ289490]	2.06064	7.81945	3.98117	0.000747998	0.0413853	-0.397135
A_24_P143138	FGD1	FYVE, RhoGEF and PH domain containing 1	Homo sapiens FYVE, RhoGEF and PH domain containing 1 (FGD1), mRNA [NM_004463]	1.00787	7.54323	3.98095	0.000748386	0.0413853	-0.397612
A_23_P211080	IFNAR2	interferon (alpha, beta and omega) receptor 2	Homo sapiens interferon (alpha, beta and omega) receptor 2 (IFNAR2), transcript variant 1, mRNA [NM_207585]	1.04302	7.78781	3.97974	0.0007505	0.0414029	-0.400205
A_23_P129476	VPS9D1	VPS9 domain containing 1	Homo sapiens VPS9 domain containing 1 (VPS9D1), mRNA [NM_004913]	1.05162	10.7785	3.97972	0.000750532	0.0414029	-0.400244
A_23_P48307	PABPC3	poly(A) binding protein, cytoplasmic 3	Homo sapiens poly(A) binding protein, cytoplasmic 3 (PABPC3), mRNA [NM_030979]	1.48515	10.6831	3.97936	0.000751159	0.0414029	-0.401011
A_33_P3301394	0	0	high mobility group nucleosomal binding domain 2 pseudogene 25 [Source:HGNC Symbol;Acc:HGNC:39392] [ENST00000486956]	1.22906	10.8664	3.97547	0.000757981	0.0416933	-0.409322
A_23_P116280	WT1	Wilms tumor 1	Homo sapiens Wilms tumor 1 (WT1), transcript variant D, mRNA [NM_024426]	2.47171	7.76934	3.97315	0.000762087	0.0417364	-0.414287
A_33_P3349840	0	0	high mobility group nucleosomal binding domain 2 pseudogene 20 [Source:HGNC Symbol;Acc:HGNC:39385] [ENST00000437531]	1.309	9.84905	3.97311	0.000762158	0.0417364	-0.414373
A_33_P3263193	RHNO1	RAD9-HUS1-RAD1 interacting nuclear orphan 1	Homo sapiens RAD9-HUS1-RAD1 interacting nuclear orphan 1 (RHNO1), transcript variant 4, mRNA [NM_001257097]	1.20428	10.1923	3.97122	0.000765528	0.041846	-0.418429
A_33_P3322949	PRR26	proline rich 26	Homo sapiens proline rich 26 (PRR26), transcript variant 2, long non-coding RNA [NR_027151]	-1.51976	7.55931	-3.96966	0.000768307	0.0418918	-0.421759
A_21_P0012448	0	0	0	1.10208	7.95789	3.969	0.000769477	0.0419104	-0.423158
A_33_P3269218	BAI2	brain-specific angiogenesis inhibitor 2	Homo sapiens brain-specific angiogenesis inhibitor 2 (BAI2), transcript variant 1, mRNA [NM_001294335]	2.0411	9.48968	3.96844	0.000770487	0.0419203	-0.424364
A_21_P0013344	AZGP1	alpha-2-glycoprotein 1, zinc-binding	Homo sapiens alpha-2-glycoprotein 1, zinc-binding (AZGP1), mRNA [NM_001185]	-3.86018	9.00075	-3.96605	0.00077478	0.0420044	-0.42947
A_23_P112554	COL15A1	collagen, type XV, alpha 1	Homo sapiens collagen, type XV, alpha 1 (COL15A1), mRNA [NM_001855]	-2.43766	8.49119	-3.96527	0.000776198	0.0420044	-0.431151
A_21_P0000209	SNORD4B	small nucleolar RNA, C/D box 4B	Homo sapiens small nucleolar RNA, C/D box 4B (SNORD4B), small nucleolar RNA [NR_000009]	-1.18565	8.0445	-3.9648	0.000777039	0.0420044	-0.432146
A_23_P43276	GPR124	G protein-coupled receptor 124	Homo sapiens G protein-coupled receptor 124 (GPR124), mRNA [NM_032777]	-1.71638	9.85621	-3.96356	0.000779278	0.0420044	-0.434791
A_33_P3240543	AGAP3	ArfGAP with GTPase domain, ankyrin repeat and PH domain 3	Homo sapiens ArfGAP with GTPase domain, ankyrin repeat and PH domain 3 (AGAP3), transcript variant 2, mRNA [NM_001042535]	1.30629	12.0184	3.96285	0.000780576	0.0420044	-0.43632
A_33_P3243405	GPR182	G protein-coupled receptor 182	Homo sapiens G protein-coupled receptor 182 (GPR182), mRNA [NM_007264]	-1.63643	7.39174	-3.96227	0.000781625	0.0420044	-0.437555
A_33_P3279861	0	0	Homo sapiens clone 1120 immunoglobulin lambda light chain variable region mRNA, partial cds. [AF194718]	-2.62105	8.1283	-3.96168	0.000782694	0.0420044	-0.438811
A_33_P3296707	FAM127C	family with sequence similarity 127, member C	Homo sapiens family with sequence similarity 127, member C (FAM127C), mRNA [NM_001078173]	1.26291	8.61043	3.96136	0.000783293	0.0420044	-0.439514
A_24_P110242	0	0	immunoglobulin heavy variable 3/OR16-9 (non-functional) [Source:HGNC Symbol;Acc:HGNC:5644] [ENST00000558425]	-2.49589	8.73787	-3.96131	0.000783378	0.0420044	-0.439614
A_23_P126388	SH3BGRL3	SH3 domain binding glutamate-rich protein like 3	Homo sapiens SH3 domain binding glutamate-rich protein like 3 (SH3BGRL3), mRNA [NM_031286]	1.6571	14.7608	3.96022	0.000785373	0.0420044	-0.441951
A_23_P200741	DPT	dermatopontin	Homo sapiens dermatopontin (DPT), mRNA [NM_001937]	-2.616	9.08248	-3.95984	0.000786063	0.0420044	-0.442759
A_24_P38895	H2AFX	H2A histone family, member X	Homo sapiens H2A histone family, member X (H2AFX), mRNA [NM_002105]	1.13744	11.368	3.95758	0.000790213	0.042031	-0.447598
A_23_P253350	C8orf4	chromosome 8 open reading frame 4	Homo sapiens chromosome 8 open reading frame 4 (C8orf4), mRNA [NM_020130]	-3.64401	9.79249	-3.95636	0.000792445	0.042031	-0.450191
A_24_P244162	PI4K2A	phosphatidylinositol 4-kinase type 2 alpha	Homo sapiens phosphatidylinositol 4-kinase type 2 alpha (PI4K2A), mRNA [NM_018425]	1.23639	10.263	3.95514	0.000794698	0.042031	-0.4528
A_23_P3038	GPX2	glutathione peroxidase 2 (gastrointestinal)	Homo sapiens glutathione peroxidase 2 (gastrointestinal) (GPX2), transcript variant 1, mRNA [NM_002083]	-4.32466	11.348	-3.95425	0.000796342	0.042031	-0.454699
A_33_P3228450	FXYD3	FXYD domain containing ion transport regulator 3	Homo sapiens FXYD domain containing ion transport regulator 3 (FXYD3), transcript variant 3, mRNA [NM_001136007]	-3.9455	9.09531	-3.95392	0.000796966	0.042031	-0.455419
A_21_P0006502	lnc-ZC3H12B-2	lnc-ZC3H12B-2:2	LNCipedia lincRNA (lnc-ZC3H12B-2), lincRNA [lnc-ZC3H12B-2:2]	-1.11113	8.75717	-3.95385	0.00079709	0.042031	-0.455562
A_33_P3482534	LOC613266	uncharacterized LOC613266	Homo sapiens hypothetical LOC613266, mRNA (cDNA clone IMAGE:5222345). [BC043571]	-2.05699	7.30754	-3.95366	0.000797443	0.042031	-0.455968
A_19_P00319254	LINC01564	long intergenic non-protein coding RNA 1564	Homo sapiens long intergenic non-protein coding RNA 1564 (LINC01564), long non-coding RNA [NR_125841]	-1.33646	7.37082	-3.95147	0.000801514	0.0420971	-0.460648
A_23_P344037	CHFR	checkpoint with forkhead and ring finger domains, E3 ubiquitin protein ligase	Homo sapiens checkpoint with forkhead and ring finger domains, E3 ubiquitin protein ligase (CHFR), transcript variant 4, mRNA [NM_018223]	1.08249	8.94302	3.94872	0.000806668	0.0420971	-0.46654
A_23_P167920	DLL1	delta-like 1 (Drosophila)	Homo sapiens delta-like 1 (Drosophila) (DLL1), mRNA [NM_005618]	-1.2511	7.90656	-3.94809	0.000807847	0.0420971	-0.467882
A_21_P0000528	PRR26	proline rich 26	Homo sapiens proline rich 26 (PRR26), transcript variant 1, long non-coding RNA [NR_027152]	-1.6157	7.85718	-3.94425	0.000815096	0.0422734	-0.476092
A_23_P500614	TNFRSF8	tumor necrosis factor receptor superfamily, member 8	Homo sapiens tumor necrosis factor receptor superfamily, member 8 (TNFRSF8), transcript variant 1, mRNA [NM_001243]	3.03546	9.45716	3.94409	0.000815408	0.0422734	-0.476443
A_23_P139722	TNFRSF1A	tumor necrosis factor receptor superfamily, member 1A	Homo sapiens tumor necrosis factor receptor superfamily, member 1A (TNFRSF1A), mRNA [NM_001065]	1.02317	10.7403	3.94338	0.000816747	0.0422912	-0.477951
A_32_P125338	FAM43B	family with sequence similarity 43, member B	Homo sapiens family with sequence similarity 43, member B (FAM43B), mRNA [NM_207334]	-1.03869	7.44388	-3.94137	0.000820576	0.0422912	-0.482249
A_23_P330070	TFPI	tissue factor pathway inhibitor (lipoprotein-associated coagulation inhibitor)	Homo sapiens tissue factor pathway inhibitor (lipoprotein-associated coagulation inhibitor) (TFPI), transcript variant 2, mRNA [NM_001032281]	-2.29668	10.007	-3.94014	0.000822927	0.0423164	-0.484879
A_21_P0014843	0	0	Homo sapiens cDNA FLJ26877 fis, clone PRS09087. [AK130387]	-1.87164	9.86374	-3.93801	0.000827022	0.0424837	-0.489439
A_23_P92467	QRFPR	pyroglutamylated RFamide peptide receptor	Homo sapiens pyroglutamylated RFamide peptide receptor (QRFPR), mRNA [NM_198179]	1.66252	7.38562	3.93664	0.000829645	0.0425353	-0.49235
A_23_P202053	ITIH2	inter-alpha-trypsin inhibitor heavy chain 2	Homo sapiens inter-alpha-trypsin inhibitor heavy chain 2 (ITIH2), mRNA [NM_002216]	-5.04141	10.8161	-3.93341	0.000835915	0.0427669	-0.499268
A_33_P3224745	PLA2G15	phospholipase A2, group XV	Homo sapiens phospholipase A2, group XV (PLA2G15), mRNA [NM_012320]	1.39754	13.8348	3.92684	0.000848774	0.0428614	-0.513297
A_24_P212024	0	0	immunoglobulin kappa variable 1/OR2-108 (non-functional) [Source:HGNC Symbol;Acc:HGNC:5767] [ENST00000453673]	-2.96178	9.86511	-3.92624	0.000849963	0.0428786	-0.514583
A_23_P114423	RGN	regucalcin	Homo sapiens regucalcin (RGN), transcript variant 2, mRNA [NM_152869]	-2.9044	10.1026	-3.92356	0.000855289	0.0429865	-0.520323
A_23_P93269	ZNF165	zinc finger protein 165	Homo sapiens zinc finger protein 165 (ZNF165), mRNA [NM_003447]	-1.78314	9.6469	-3.92292	0.000856554	0.0429865	-0.521681
A_33_P3294277	CYP4F3	cytochrome P450, family 4, subfamily F, polypeptide 3	Homo sapiens cytochrome P450, family 4, subfamily F, polypeptide 3 (CYP4F3), transcript variant 1, mRNA [NM_000896]	-3.31592	8.67406	-3.92261	0.000857167	0.0429865	-0.522339
A_23_P72096	IL1A	interleukin 1, alpha	Homo sapiens interleukin 1, alpha (IL1A), mRNA [NM_000575]	1.7279	7.44519	3.92142	0.000859561	0.0429865	-0.524901
A_24_P326398	CRB2	crumbs family member 2	Homo sapiens crumbs family member 2 (CRB2), transcript variant 1, mRNA [NM_173689]	1.45024	7.12428	3.92073	0.000860924	0.0429865	-0.526357
A_33_P3290617	0	0	Q2RMA7_MOOTA (Q2RMA7) Ppx/GppA phosphatase, partial (7%) [THC2660753]	-2.08097	8.35655	-3.92058	0.000861242	0.0429865	-0.526696
A_33_P3265749	PTGER3	prostaglandin E receptor 3 (subtype EP3)	Homo sapiens prostaglandin E receptor 3 (subtype EP3) (PTGER3), transcript variant 7, mRNA [NM_198717]	2.5275	8.29803	3.92046	0.000861475	0.0429865	-0.526945
A_23_P19226	DSE	dermatan sulfate epimerase	Homo sapiens dermatan sulfate epimerase (DSE), transcript variant 1, mRNA [NM_013352]	1.84309	12.3154	3.92043	0.00086153	0.0429865	-0.527004
A_33_P3220738	ASTN1	astrotactin 1	Homo sapiens astrotactin 1 (ASTN1), transcript variant 2, mRNA [NM_207108]	1.8453	7.43389	3.91985	0.000862705	0.0429865	-0.528256
A_23_P29655	C3orf14	chromosome 3 open reading frame 14	Homo sapiens chromosome 3 open reading frame 14 (C3orf14), transcript variant 1, mRNA [NM_020685]	1.38673	9.54928	3.91974	0.00086291	0.0429865	-0.528474
A_23_P393051	KDF1	keratinocyte differentiation factor 1	Homo sapiens keratinocyte differentiation factor 1 (KDF1), mRNA [NM_152365]	-2.51496	9.45383	-3.91955	0.000863291	0.0429865	-0.528879
A_32_P174572	HTR7P1	5-hydroxytryptamine (serotonin) receptor 7 pseudogene 1	Homo sapiens 5-hydroxytryptamine (serotonin) receptor 7 pseudogene 1 (HTR7P1), non-coding RNA [NR_002774]	1.45539	8.88735	3.9166	0.000869234	0.0430638	-0.535183
A_23_P8801	CYP3A5	cytochrome P450, family 3, subfamily A, polypeptide 5	Homo sapiens cytochrome P450, family 3, subfamily A, polypeptide 5 (CYP3A5), transcript variant 1, mRNA [NM_000777]	-4.95156	11.8103	-3.91495	0.000872579	0.0430821	-0.538713
A_33_P3302075	UGT1A8	UDP glucuronosyltransferase 1 family, polypeptide A8	Homo sapiens UDP glucuronosyltransferase 1 family, polypeptide A8 (UGT1A8), mRNA [NM_019076]	-3.59982	8.9075	-3.91229	0.000878003	0.043216	-0.544406
A_33_P3281437	0	0	immunoglobulin kappa variable 1D-8 [Source:HGNC Symbol;Acc:HGNC:5759] [ENST00000471857]	-1.45745	7.14284	-3.91056	0.000881538	0.0433478	-0.548098
A_33_P3424347	0	0	0	1.21407	6.93592	3.90912	0.000884488	0.0434464	-0.551167
A_21_P0003536	0	0	0	1.60504	6.92707	3.90815	0.000886492	0.0434464	-0.553247
A_24_P152527	VAT1	vesicle amine transport 1	Homo sapiens vesicle amine transport 1 (VAT1), mRNA [NM_006373]	1.08768	8.76216	3.90684	0.000889193	0.0435129	-0.556042
A_23_P85140	TCEAL2	transcription elongation factor A (SII)-like 2	Homo sapiens transcription elongation factor A (SII)-like 2 (TCEAL2), mRNA [NM_080390]	2.66412	8.88347	3.9019	0.000899479	0.0439312	-0.566609
A_23_P126752	CAPZB	capping protein (actin filament) muscle Z-line, beta	Homo sapiens capping protein (actin filament) muscle Z-line, beta (CAPZB), transcript variant 1, mRNA [NM_004930]	1.05736	11.2012	3.9014	0.000900529	0.0439353	-0.56768
A_23_P6398	AP1B1	adaptor-related protein complex 1, beta 1 subunit	Homo sapiens adaptor-related protein complex 1, beta 1 subunit (AP1B1), transcript variant 1, mRNA [NM_001127]	1.29348	9.36534	3.90084	0.000901703	0.0439353	-0.568877
A_23_P26124	RORA	RAR-related orphan receptor A	Homo sapiens RAR-related orphan receptor A (RORA), transcript variant 2, mRNA [NM_134260]	-1.79246	10.4646	-3.89973	0.000904035	0.0439839	-0.57125
A_23_P65967	SLC38A7	solute carrier family 38, member 7	Homo sapiens solute carrier family 38, member 7 (SLC38A7), mRNA [NM_018231]	1.15858	11.7717	3.89554	0.000912882	0.0441729	-0.580198
A_33_P3260426	SPRR2A	small proline-rich protein 2A	Homo sapiens small proline-rich protein 2A (SPRR2A), mRNA [NM_005988]	1.25945	7.22149	3.89549	0.000912975	0.0441729	-0.580291
A_23_P135164	UAP1L1	UDP-N-acetylglucosamine pyrophosphorylase 1 like 1	Homo sapiens UDP-N-acetylglucosamine pyrophosphorylase 1 like 1 (UAP1L1), mRNA [NM_207309]	1.07615	8.85521	3.895	0.00091403	0.0441729	-0.581352
A_21_P0000731	LINC00968	long intergenic non-protein coding RNA 968	Homo sapiens long intergenic non-protein coding RNA 968 (LINC00968), long non-coding RNA [NR_038236]	1.22656	6.8629	3.89052	0.000923594	0.0444614	-0.590914
A_24_P329353	ORAI2	ORAI calcium release-activated calcium modulator 2	Homo sapiens ORAI calcium release-activated calcium modulator 2 (ORAI2), transcript variant 2, mRNA [NM_032831]	1.19758	8.98104	3.89012	0.000924455	0.0444614	-0.59177
A_24_P71700	ZBTB47	zinc finger and BTB domain containing 47	Homo sapiens zinc finger and BTB domain containing 47 (ZBTB47), mRNA [NM_145166]	1.17119	10.8035	3.8896	0.000925578	0.0444614	-0.592886
A_23_P103328	PTGER3	prostaglandin E receptor 3 (subtype EP3)	Homo sapiens prostaglandin E receptor 3 (subtype EP3) (PTGER3), transcript variant 4, mRNA [NM_198714]	1.66635	7.22441	3.88933	0.000926152	0.0444614	-0.593455
A_33_P3221293	DFNA5	deafness, autosomal dominant 5	Homo sapiens deafness, autosomal dominant 5 (DFNA5), transcript variant 1, mRNA [NM_004403]	1.80268	9.78496	3.88832	0.00092834	0.0445242	-0.595623
A_23_P351342	PLEKHM2	pleckstrin homology domain containing, family M (with RUN domain) member 2	Homo sapiens pleckstrin homology domain containing, family M (with RUN domain) member 2 (PLEKHM2), mRNA [NM_015164]	1.28948	9.09804	3.88776	0.000929549	0.04454	-0.596819
A_33_P3262020	C8G	complement component 8, gamma polypeptide	Homo sapiens complement component 8, gamma polypeptide (C8G), mRNA [NM_000606]	-3.87855	12.3795	-3.88481	0.000935946	0.0447195	-0.603119
A_23_P71855	C5	complement component 5	Homo sapiens complement component 5 (C5), mRNA [NM_001735]	-3.64834	10.4487	-3.88395	0.000937816	0.0447666	-0.604953
A_33_P3279620	0	0	Homo sapiens cDNA FLJ37513 fis, clone BRCAN2000620. [AK094832]	-1.42634	9.40664	-3.88307	0.000939728	0.0447734	-0.606824
A_33_P3274811	SPRR2F	small proline-rich protein 2F	Homo sapiens small proline-rich protein 2F (SPRR2F), mRNA [NM_001014450]	2.10171	8.96147	3.88199	0.000942103	0.0447902	-0.609142
A_33_P3287610	0	0	immunoglobulin lambda variable 3-12 [Source:HGNC Symbol;Acc:HGNC:5898] [ENST00000390313]	-1.65818	7.36317	-3.88076	0.000944792	0.0447902	-0.61176
A_23_P120931	APOBEC3C	apolipoprotein B mRNA editing enzyme, catalytic polypeptide-like 3C	Homo sapiens apolipoprotein B mRNA editing enzyme, catalytic polypeptide-like 3C (APOBEC3C), mRNA [NM_014508]	1.4366	9.74476	3.88061	0.000945124	0.0447902	-0.612083
A_23_P133543	KLHL3	kelch-like family member 3	Homo sapiens kelch-like family member 3 (KLHL3), transcript variant 1, mRNA [NM_017415]	-1.8753	9.22876	-3.88032	0.000945768	0.0447902	-0.612709
A_23_P406227	SNAI3-AS1	SNAI3 antisense RNA 1	Homo sapiens SNAI3 antisense RNA 1 (SNAI3-AS1), transcript variant 2, long non-coding RNA [NR_024399]	1.031	7.87734	3.87829	0.00095023	0.0448114	-0.617032
A_33_P3351180	0	0	immunoglobulin heavy constant alpha 1 [Source:HGNC Symbol;Acc:HGNC:5478] [ENST00000390547]	-4.14273	12.5989	-3.87665	0.000953878	0.0448194	-0.620552
A_23_P81898	UBD	ubiquitin D	Homo sapiens ubiquitin D (UBD), mRNA [NM_006398]	-6.0114	13.2527	-3.87663	0.000953916	0.0448194	-0.620588
A_23_P127394	CRY2	cryptochrome circadian clock 2	Homo sapiens cryptochrome circadian clock 2 (CRY2), transcript variant 1, mRNA [NM_021117]	-1.52848	11.7243	-3.87556	0.000956282	0.0448194	-0.622864
A_24_P6903	ACTBL2	actin, beta-like 2	Homo sapiens actin, beta-like 2 (ACTBL2), mRNA [NM_001017992]	1.1741	10.8986	3.87362	0.000960624	0.0449457	-0.627026
A_33_P3380101	MAP7D1	MAP7 domain containing 1	Homo sapiens MAP7 domain containing 1 (MAP7D1), transcript variant 1, mRNA [NM_018067]	1.34831	12.1871	3.87221	0.000963776	0.0449457	-0.630034
A_33_P3288329	SORBS1	sorbin and SH3 domain containing 1	Homo sapiens sorbin and SH3 domain containing 1 (SORBS1), transcript variant 8, mRNA [NM_001290294]	-1.64542	7.55043	-3.8707	0.000967155	0.0449789	-0.633249
A_32_P200238	UCA1	urothelial cancer associated 1 (non-protein coding)	Homo sapiens urothelial cancer associated 1 (non-protein coding) (UCA1), long non-coding RNA [NR_015379]	-5.0167	10.6286	-3.86856	0.000971988	0.0450609	-0.637828
A_24_P407717	GRB2	growth factor receptor-bound protein 2	Homo sapiens growth factor receptor-bound protein 2 (GRB2), transcript variant 1, mRNA [NM_002086]	1.17375	11.635	3.86778	0.000973752	0.0450609	-0.639492
A_32_P918263	0	0	cell division cycle 42 pseudogene 2 [Source:HGNC Symbol;Acc:HGNC:33952] [ENST00000448566]	1.33812	9.46884	3.86755	0.000974261	0.0450609	-0.639973
A_24_P356373	HAGHL	hydroxyacylglutathione hydrolase-like	Homo sapiens hydroxyacylglutathione hydrolase-like (HAGHL), transcript variant 2, mRNA [NM_032304]	1.45885	8.57756	3.86624	0.000977247	0.0450687	-0.642784
A_23_P63736	LINC00839	long intergenic non-protein coding RNA 839	Homo sapiens long intergenic non-protein coding RNA 839 (LINC00839), long non-coding RNA [NR_026827]	2.16841	8.50551	3.86564	0.000978612	0.0450687	-0.644066
A_23_P118065	HSD17B2	hydroxysteroid (17-beta) dehydrogenase 2	Homo sapiens hydroxysteroid (17-beta) dehydrogenase 2 (HSD17B2), mRNA [NM_002153]	-4.7159	11.4613	-3.86556	0.00097878	0.0450687	-0.644223
A_23_P37127	FOXA1	forkhead box A1	Homo sapiens forkhead box A1 (FOXA1), mRNA [NM_004496]	-2.74279	8.79931	-3.86552	0.000978884	0.0450687	-0.644321
A_21_P0000266	SNORA72	small nucleolar RNA, H/ACA box 72	Homo sapiens small nucleolar RNA, H/ACA box 72 (SNORA72), small nucleolar RNA [NR_002581]	-1.01379	8.67851	-3.86419	0.000981907	0.0450746	-0.647153
A_33_P3286616	IRAK1	interleukin-1 receptor-associated kinase 1	Homo sapiens interleukin-1 receptor-associated kinase 1 (IRAK1), transcript variant 1, mRNA [NM_001569]	1.11083	9.56756	3.86149	0.000988099	0.045217	-0.652927
A_23_P56328	PLVAP	plasmalemma vesicle associated protein	plasmalemma vesicle associated protein [Source:HGNC Symbol;Acc:HGNC:13635] [ENST00000252590]	-2.75788	8.71243	-3.85757	0.000997141	0.0455364	-0.661293
A_23_P132121	SIK1	salt-inducible kinase 1	Homo sapiens salt-inducible kinase 1 (SIK1), mRNA [NM_173354]	-1.80169	9.94967	-3.8556	0.00100171	0.0456627	-0.665494
A_33_P3342613	ZDHHC8	zinc finger, DHHC-type containing 8	Homo sapiens zinc finger, DHHC-type containing 8 (ZDHHC8), transcript variant 2, mRNA [NM_013373]	1.00125	12.8268	3.85285	0.00100812	0.045664	-0.671355
A_24_P281009	AQP7P1	aquaporin 7 pseudogene 1	Homo sapiens aquaporin 7 pseudogene 1 (AQP7P1), non-coding RNA [NR_002817]	-1.02021	7.13443	-3.8527	0.0010085	0.045664	-0.671692
A_23_P209183	COLGALT1	collagen beta(1-O)galactosyltransferase 1	Homo sapiens collagen beta(1-O)galactosyltransferase 1 (COLGALT1), mRNA [NM_024656]	1.22439	11.0082	3.8525	0.00100896	0.045664	-0.672114
A_33_P3303810	LAD1	ladinin 1	Homo sapiens ladinin 1 (LAD1), mRNA [NM_005558]	-5.21219	11.5841	-3.85156	0.00101115	0.0456996	-0.674106
A_33_P3676515	SSR4P1	signal sequence receptor, delta pseudogene 1	Homo sapiens signal sequence receptor, delta pseudogene 1 (SSR4P1), non-coding RNA [NR_027292]	1.08856	7.51423	3.84807	0.0010194	0.045931	-0.681566
A_23_P214821	EDN1	endothelin 1	Homo sapiens endothelin 1 (EDN1), transcript variant 1, mRNA [NM_001955]	-2.32814	10.1592	-3.84577	0.00102486	0.0460336	-0.686477
A_33_P3337485	CD248	CD248 molecule, endosialin	Homo sapiens CD248 molecule, endosialin (CD248), mRNA [NM_020404]	2.05485	9.9051	3.84463	0.00102759	0.0460336	-0.68892
A_23_P60079	ANGPT2	angiopoietin 2	Homo sapiens angiopoietin 2 (ANGPT2), transcript variant 1, mRNA [NM_001147]	-2.33103	8.67325	-3.84433	0.0010283	0.0460336	-0.689556
A_24_P386746	RBP5	retinol binding protein 5, cellular	Homo sapiens retinol binding protein 5, cellular (RBP5), mRNA [NM_031491]	-2.61157	8.08845	-3.84384	0.00102947	0.0460336	-0.690594
A_33_P3402304	ZBTB7C	zinc finger and BTB domain containing 7C	Homo sapiens zinc finger and BTB domain containing 7C (ZBTB7C), mRNA [NM_001039360]	1.08095	7.95471	3.84379	0.00102958	0.0460336	-0.690694
A_23_P500998	HOXA9	homeobox A9	Homo sapiens homeobox A9 (HOXA9), mRNA [NM_152739]	2.06922	7.52422	3.84368	0.00102986	0.0460336	-0.690945
A_24_P277657	GMPR	guanosine monophosphate reductase	Homo sapiens guanosine monophosphate reductase (GMPR), mRNA [NM_006877]	1.42519	8.42407	3.84239	0.00103294	0.0460447	-0.693683
A_24_P77968	FLNC	filamin C, gamma	Homo sapiens filamin C, gamma (FLNC), transcript variant 1, mRNA [NM_001458]	2.99571	8.76099	3.84135	0.00103544	0.0460447	-0.695902
A_21_P0000367	SNORA32	small nucleolar RNA, H/ACA box 32	Homo sapiens small nucleolar RNA, H/ACA box 32 (SNORA32), small nucleolar RNA [NR_003032]	-1.14162	9.93718	-3.8413	0.00103557	0.0460447	-0.696022
A_23_P160466	SLC19A2	solute carrier family 19 (thiamine transporter), member 2	Homo sapiens solute carrier family 19 (thiamine transporter), member 2 (SLC19A2), mRNA [NM_006996]	-1.68879	11.0365	-3.84012	0.0010384	0.046049	-0.698526
A_23_P34093	G6PD	glucose-6-phosphate dehydrogenase	Homo sapiens glucose-6-phosphate dehydrogenase (G6PD), transcript variant 1, mRNA [NM_000402]	1.23426	9.31384	3.83774	0.00104416	0.0462639	-0.703606
A_24_P333857	SGIP1	SH3-domain GRB2-like (endophilin) interacting protein 1	Homo sapiens SH3-domain GRB2-like (endophilin) interacting protein 1 (SGIP1), mRNA [NM_032291]	-1.09706	7.29161	-3.83676	0.00104655	0.0463291	-0.705702
A_24_P339514	CYP2B6	cytochrome P450, family 2, subfamily B, polypeptide 6	Homo sapiens cytochrome P450, family 2, subfamily B, polypeptide 6 (CYP2B6), mRNA [NM_000767]	-4.39112	10.3384	-3.83434	0.00105246	0.046476	-0.710879
A_24_P20383	ARPC4	actin related protein 2/3 complex, subunit 4, 20kDa	Homo sapiens actin related protein 2/3 complex, subunit 4, 20kDa (ARPC4), transcript variant 1, mRNA [NM_005718]	1.21749	8.99314	3.83426	0.00105264	0.046476	-0.711031
A_33_P3252730	ZNF788	zinc finger family member 788	Homo sapiens zinc finger family member 788 (ZNF788), non-coding RNA [NR_027049]	1.43389	7.81315	3.83315	0.00105537	0.046476	-0.713416
A_23_P38735	CDH19	cadherin 19, type 2	Homo sapiens cadherin 19, type 2 (CDH19), transcript variant 1, mRNA [NM_021153]	-2.18193	7.45991	-3.82767	0.0010689	0.0468675	-0.725107
A_23_P408249	PCK1	phosphoenolpyruvate carboxykinase 1 (soluble)	Homo sapiens phosphoenolpyruvate carboxykinase 1 (soluble) (PCK1), mRNA [NM_002591]	-4.08712	8.60845	-3.8272	0.00107005	0.0468774	-0.726096
A_23_P77993	C1QL1	complement component 1, q subcomponent-like 1	complement component 1, q subcomponent-like 1 [Source:HGNC Symbol;Acc:HGNC:24182] [ENST00000253407]	1.56755	7.98357	3.82092	0.0010858	0.0472805	-0.739512
A_33_P3682006	DBH-AS1	DBH antisense RNA 1	Homo sapiens DBH antisense RNA 1 (DBH-AS1), long non-coding RNA [NR_102735]	-1.99942	8.91058	-3.82086	0.00108593	0.0472805	-0.739625
A_23_P102364	NGEF	neuronal guanine nucleotide exchange factor	Homo sapiens neuronal guanine nucleotide exchange factor (NGEF), transcript variant 1, mRNA [NM_019850]	-2.89366	10.8935	-3.82084	0.00108599	0.0472805	-0.739672
A_23_P145935	EPHB6	EPH receptor B6	Homo sapiens EPH receptor B6 (EPHB6), transcript variant 1, mRNA [NM_004445]	1.64562	9.59646	3.81894	0.0010908	0.0472951	-0.743731
A_23_P500300	TRIM15	tripartite motif containing 15	Homo sapiens tripartite motif containing 15 (TRIM15), mRNA [NM_033229]	-3.01024	9.16686	-3.81707	0.00109554	0.0473983	-0.747714
A_23_P106405	NDN	necdin, melanoma antigen (MAGE) family member	Homo sapiens necdin, melanoma antigen (MAGE) family member (NDN), mRNA [NM_002487]	2.03623	9.96666	3.81701	0.0010957	0.0473983	-0.747844
A_23_P83931	NET1	neuroepithelial cell transforming 1	Homo sapiens neuroepithelial cell transforming 1 (NET1), transcript variant 1, mRNA [NM_001047160]	-1.33859	11.8976	-3.81653	0.00109693	0.0473983	-0.748874
A_24_P410952	PEA15	phosphoprotein enriched in astrocytes 15	Homo sapiens phosphoprotein enriched in astrocytes 15 (PEA15), transcript variant 2, mRNA [NM_003768]	1.1708	10.8726	3.81531	0.00110003	0.0474322	-0.751469
A_21_P0000378	SNORD66	small nucleolar RNA, C/D box 66	Homo sapiens small nucleolar RNA, C/D box 66 (SNORD66), small nucleolar RNA [NR_003055]	-1.81984	8.76071	-3.81461	0.00110182	0.0474322	-0.752956
A_24_P128442	TBX15	T-box 15	Homo sapiens T-box 15 (TBX15), mRNA [NM_152380]	-1.74952	7.26189	-3.813	0.00110595	0.0475446	-0.756396
A_23_P164047	MMD	monocyte to macrophage differentiation-associated	Homo sapiens monocyte to macrophage differentiation-associated (MMD), mRNA [NM_012329]	1.06074	12.2387	3.80935	0.00111536	0.0476357	-0.764171
A_23_P207003	SEPT4	septin 4	Homo sapiens septin 4 (SEPT4), transcript variant 1, mRNA [NM_004574]	-1.39939	7.26881	-3.80904	0.00111618	0.0476357	-0.76485
A_33_P3302957	PLEKHG4	pleckstrin homology domain containing, family G (with RhoGef domain) member 4	Homo sapiens pleckstrin homology domain containing, family G (with RhoGef domain) member 4 (PLEKHG4), transcript variant 3, mRNA [NM_001129728]	1.42008	9.49022	3.8079	0.00111914	0.0476357	-0.767283
A_23_P127107	CLRN3	clarin 3	Homo sapiens clarin 3 (CLRN3), mRNA [NM_152311]	-3.55216	9.51688	-3.80678	0.00112205	0.0476697	-0.769662
A_24_P62505	COLGALT2	collagen beta(1-O)galactosyltransferase 2	Homo sapiens collagen beta(1-O)galactosyltransferase 2 (COLGALT2), transcript variant 1, mRNA [NM_015101]	1.37226	7.80999	3.80558	0.00112518	0.0476745	-0.772223
A_24_P70993	CD99	CD99 molecule	Homo sapiens CD99 molecule (CD99), transcript variant 1, mRNA [NM_002414]	1.00155	13.1516	3.80509	0.00112647	0.0476745	-0.773268
A_33_P3365117	AKR1C1	aldo-keto reductase family 1, member C1	aldo-keto reductase family 1, member C1 [Source:HGNC Symbol;Acc:HGNC:384] [ENST00000380859]	-2.13877	7.95806	-3.80443	0.0011282	0.0476745	-0.774683
A_23_P15450	TMEM100	transmembrane protein 100	Homo sapiens transmembrane protein 100 (TMEM100), transcript variant 2, mRNA [NM_018286]	-1.29031	7.22534	-3.80408	0.00112912	0.0476745	-0.775428
A_23_P51690	RHBG	Rh family, B glycoprotein (gene/pseudogene)	Homo sapiens Rh family, B glycoprotein (gene/pseudogene) (RHBG), transcript variant 1, mRNA [NM_020407]	-1.49687	7.64965	-3.80367	0.00113019	0.0476745	-0.7763
A_23_P70398	VEGFA	vascular endothelial growth factor A	Homo sapiens vascular endothelial growth factor A (VEGFA), transcript variant 6, mRNA [NM_001025370]	-1.41323	12.2817	-3.79992	0.00114008	0.0479126	-0.784294
A_23_P92672	OCLN	occludin	Homo sapiens occludin (OCLN), transcript variant 1, mRNA [NM_002538]	-2.26369	9.22281	-3.79805	0.00114503	0.0479959	-0.788278
A_23_P413923	DMRTA1	DMRT-like family A1	Homo sapiens DMRT-like family A1 (DMRTA1), mRNA [NM_022160]	-1.29398	7.5788	-3.79727	0.00114712	0.0479959	-0.789948
A_33_P3531979	LOC283352	uncharacterized LOC283352	Homo sapiens uncharacterized LOC283352 (LOC283352), transcript variant 1, long non-coding RNA [NR_104172]	1.44759	8.9366	3.79707	0.00114766	0.0479959	-0.790375
A_23_P152605	GSDMA	gasdermin A	Homo sapiens gasdermin A (GSDMA), mRNA [NM_178171]	1.10566	7.27448	3.79597	0.00115059	0.0479959	-0.792722
A_23_P60227	CCIN	calicin	Homo sapiens calicin (CCIN), mRNA [NM_005893]	1.10768	8.5184	3.79385	0.00115626	0.0479988	-0.797236
A_33_P3325704	SPRR2E	small proline-rich protein 2E	Homo sapiens small proline-rich protein 2E (SPRR2E), mRNA [NM_001024209]	2.02624	8.43498	3.79381	0.00115636	0.0479988	-0.797309
A_33_P3366221	NTNG1	netrin G1	Homo sapiens netrin G1 (NTNG1), transcript variant 3, mRNA [NM_014917]	1.96055	7.23012	3.79033	0.00116574	0.048182	-0.804729
A_33_P3332175	0	0	0	1.07443	9.40725	3.79021	0.00116608	0.048182	-0.804993
A_23_P16953	HTR2B	5-hydroxytryptamine (serotonin) receptor 2B, G protein-coupled	Homo sapiens 5-hydroxytryptamine (serotonin) receptor 2B, G protein-coupled (HTR2B), mRNA [NM_000867]	-1.43332	8.34147	-3.7872	0.00117426	0.048182	-0.811411
A_23_P150609	IGF2	insulin-like growth factor 2	Homo sapiens insulin-like growth factor 2 (IGF2), transcript variant 1, mRNA [NM_000612]	-4.00975	12.6785	-3.78659	0.00117592	0.048182	-0.812712
A_23_P375372	FGA	fibrinogen alpha chain	Homo sapiens fibrinogen alpha chain (FGA), transcript variant alpha, mRNA [NM_021871]	-5.10238	10.9238	-3.78551	0.00117889	0.048182	-0.815022
A_24_P270033	MPZL3	myelin protein zero-like 3	Homo sapiens myelin protein zero-like 3 (MPZL3), transcript variant 1, mRNA [NM_198275]	-1.22413	10.5762	-3.78522	0.00117966	0.048182	-0.815624
A_21_P0012979	0	0	0	-1.29066	10.2038	-3.78502	0.00118023	0.048182	-0.816067
A_33_P3368301	BOLA3	bolA family member 3	Homo sapiens bolA family member 3 (BOLA3), transcript variant 1, mRNA [NM_212552]	1.07061	9.00186	3.78463	0.00118129	0.048182	-0.816889
A_23_P201596	AMPD2	adenosine monophosphate deaminase 2	Homo sapiens adenosine monophosphate deaminase 2 (AMPD2), transcript variant 1, mRNA [NM_004037]	1.12885	10.5973	3.78341	0.00118465	0.0482626	-0.819497
A_33_P3362636	CISD3	CDGSH iron sulfur domain 3	Homo sapiens CDGSH iron sulfur domain 3 (CISD3), mRNA [NM_001136498]	1.07254	13.8788	3.78288	0.0011861	0.0482827	-0.820619
A_33_P3355014	TMEM229B	transmembrane protein 229B	Homo sapiens transmembrane protein 229B (TMEM229B), mRNA [NM_182526]	1.26383	9.23233	3.78214	0.00118813	0.0482878	-0.822191
A_23_P118894	PRR15L	proline rich 15-like	Homo sapiens proline rich 15-like (PRR15L), mRNA [NM_024320]	-3.89034	10.2393	-3.77801	0.00119958	0.0485582	-0.830994
A_23_P300056	CDC42	cell division cycle 42	Homo sapiens cell division cycle 42 (CDC42), transcript variant 2, mRNA [NM_044472]	1.44114	7.45272	3.77642	0.00120402	0.0485771	-0.834384
A_33_P3565787	PSMG3-AS1	PSMG3 antisense RNA 1 (head to head)	Homo sapiens PSMG3 antisense RNA 1 (head to head) (PSMG3-AS1), transcript variant 1, long non-coding RNA [NR_027329]	1.00914	8.41218	3.77634	0.00120425	0.0485771	-0.834561
A_33_P3367126	ARHGEF28	Rho guanine nucleotide exchange factor (GEF) 28	Homo sapiens Rho guanine nucleotide exchange factor (GEF) 28 (ARHGEF28), transcript variant 2, mRNA [NM_001177693]	-1.30345	8.6436	-3.77582	0.00120569	0.0485771	-0.835656
A_32_P352743	FAM19A3	family with sequence similarity 19 (chemokine (C-C motif)-like), member A3	Homo sapiens family with sequence similarity 19 (chemokine (C-C motif)-like), member A3 (FAM19A3), transcript variant 2, mRNA [NM_001004440]	1.6729	7.21027	3.7751	0.00120773	0.0485771	-0.837206
A_23_P19624	BMP6	bone morphogenetic protein 6	Homo sapiens bone morphogenetic protein 6 (BMP6), mRNA [NM_001718]	-1.98672	8.20143	-3.77331	0.00121275	0.048663	-0.841014
A_24_P124558	HOXC8	homeobox C8	Homo sapiens homeobox C8 (HOXC8), mRNA [NM_022658]	1.99265	7.67598	3.76971	0.00122293	0.0488006	-0.848686
A_24_P135753	PTPLB	protein tyrosine phosphatase-like (proline instead of catalytic arginine), member b	protein tyrosine phosphatase-like (proline instead of catalytic arginine), member b [Source:HGNC Symbol;Acc:HGNC:9640] [ENST00000383657]	-1.1094	11.3182	-3.76834	0.00122682	0.0488401	-0.851596
A_23_P103756	OVGP1	oviductal glycoprotein 1, 120kDa	Homo sapiens oviductal glycoprotein 1, 120kDa (OVGP1), mRNA [NM_002557]	-1.6875	9.22338	-3.76791	0.00122805	0.0488509	-0.85252
A_23_P102060	SSFA2	sperm specific antigen 2	Homo sapiens sperm specific antigen 2 (SSFA2), transcript variant 2, mRNA [NM_006751]	-1.13003	11.978	-3.76701	0.00123062	0.0489144	-0.854434
A_23_P431268	PLEKHA6	pleckstrin homology domain containing, family A member 6	Homo sapiens pleckstrin homology domain containing, family A member 6 (PLEKHA6), mRNA [NM_014935]	-2.75933	10.2653	-3.76303	0.00124206	0.0491759	-0.862924
A_21_P0000740	HIVEP3	human immunodeficiency virus type I enhancer binding protein 3	Homo sapiens human immunodeficiency virus type I enhancer binding protein 3 (HIVEP3), transcript variant 3, non-coding RNA [NR_038260]	1.17498	8.4262	3.76025	0.00125008	0.0493392	-0.868834
A_23_P103703	HSPB7	heat shock 27kDa protein family, member 7 (cardiovascular)	Homo sapiens heat shock 27kDa protein family, member 7 (cardiovascular) (HSPB7), mRNA [NM_014424]	2.33195	7.94404	3.75767	0.0012576	0.0494872	-0.874337
A_23_P401106	PDE2A	phosphodiesterase 2A, cGMP-stimulated	Homo sapiens phosphodiesterase 2A, cGMP-stimulated (PDE2A), transcript variant 1, mRNA [NM_002599]	-1.99827	10.5902	-3.75333	0.00127034	0.049598	-0.883582
A_23_P114862	ANGPTL7	angiopoietin-like 7	Homo sapiens angiopoietin-like 7 (ANGPTL7), mRNA [NM_021146]	1.7321	7.09419	3.75272	0.00127211	0.049598	-0.884864
A_23_P63243	C1orf43	chromosome 1 open reading frame 43	Homo sapiens chromosome 1 open reading frame 43 (C1orf43), transcript variant 2, mRNA [NM_138740]	-1.20999	13.8237	-3.75232	0.0012733	0.049598	-0.885721
A_33_P3331193	0	0	immunoglobulin heavy variable 1-18 [Source:HGNC Symbol;Acc:HGNC:5549] [ENST00000390605]	-2.13601	8.67822	-3.7482	0.00128554	0.0497405	-0.894496
A_23_P128744	BDKRB1	bradykinin receptor B1	Homo sapiens bradykinin receptor B1 (BDKRB1), mRNA [NM_000710]	3.89623	10.8494	3.74566	0.00129314	0.049837	-0.899909
A_24_P222872	UGT1A6	UDP glucuronosyltransferase 1 family, polypeptide A6	Homo sapiens UDP glucuronosyltransferase 1 family, polypeptide A6 (UGT1A6), transcript variant 1, mRNA [NM_001072]	-3.38893	8.91316	-3.74547	0.0012937	0.049837	-0.900305
A_33_P3378800	AP2M1	adaptor-related protein complex 2, mu 1 subunit	Homo sapiens adaptor-related protein complex 2, mu 1 subunit (AP2M1), transcript variant 1, mRNA [NM_004068]	1.08573	15.4294	3.74545	0.00129377	0.049837	-0.900356
A_33_P3258712	LOC101928000	uncharacterized LOC101928000	PREDICTED: Homo sapiens uncharacterized LOC101928000 (LOC101928000), ncRNA [XR_243583]	1.31519	9.19787	3.74498	0.0012952	0.049837	-0.901364
A_23_P401904	PHF19	PHD finger protein 19	Homo sapiens PHD finger protein 19 (PHF19), transcript variant 2, mRNA [NM_001009936]	1.39056	11.385	3.74429	0.00129726	0.0498405	-0.902823
A_33_P3316786	DACH1	dachshund family transcription factor 1	Homo sapiens dachshund family transcription factor 1 (DACH1), transcript variant 1, mRNA [NM_080759]	-1.34093	7.87545	-3.74283	0.00130165	0.0499714	-0.905925
