# Supplementary material for: Transcriptomic analysis and mutational status of IDH1 in paired primary-recurrent intrahepatic cholangiocarcinoma
Source: BMC Genomics. 2018 Jun 5;19:440. doi: 10.1186/s12864-018-4829-0 (PMC5989353; doi:10.1186/s12864-018-4829-0)
Supplement: Supplementary file 11 — Table S8. Weights of the 9 genes signature. (XLSX 9 kb) [file 12864_2018_4829_MOESM11_ESM.xlsx]

## Sheet: Foglio1
Additional table 8
Gene	Score
NDST2	0.846
DAO	-0.727
FOXJ2	0.693
SEMA3B	0.645
GDAP1L1	0.558
CARD9	0.411
TRIOBP	0.376
PFKM	0.368
FANCG	0.35
